# Supplementary material for: Development of novel genic microsatellite markers from transcriptome sequencing in sugar maple (Acer saccharum Marsh.)
Source: BMC Res Notes. 2017 Aug 8;10:369. doi: 10.1186/s13104-017-2653-2 (PMC5549316; doi:10.1186/s13104-017-2653-2)
Supplement: Supplementary file 1 — Additional file 1. Description of the 51 sugar maple transcriptome libraries. Information on the stress treatment, tissue and number of HiSeq reads is given for each of the 51 transcriptome libraries. [file 13104_2017_2653_MOESM1_ESM.xlsx]

## Sheet: Table 1
Additional file 1. Description of the 51 sugar maple transcriptome libraries
Instrument	Tissue	Stress	# Reads	library code
HiSeq	Leaves	10 ppb ozone for 7 hours	5734460	SM-CO-7
HiSeq	Leaves	80 ppb ozone for 7 hours	4908902	SM-80-7
HiSeq	Leaves	125 ppb ozone for 7 hours	5472618	SM-125-7
HiSeq	Leaves	225 ppb ozone for 7 hours	5501354	SM-225-7
HiSeq	Leaves	10 ppb ozone for 14 days	5397308	SM-CO-14
HiSeq	Leaves	80 ppb ozone for 14 days	4590768	SM-80-14
HiSeq	Leaves	125 ppb ozone for 14 days	5178274	SM-125-14
HiSeq	Leaves	225 ppb ozone for 14 days	6696936	SM-225-14
HiSeq	Leaves	10 ppb ozone for 28 days	6409128	SM-CO-28
HiSeq	Leaves	80 ppb ozone for 28 days	5247256	SM-80-28
HiSeq	Leaves	125 ppb ozone for 28 days	7032374	SM-125-28
HiSeq	Leaves	225 ppb ozone for 28 days	4232848	SM-225-28
HiSeq	Leaf	colds stressed for 4 hours	5063726	SMCOLD4L
HiSeq	Petiole	colds stressed for 4 hours	4878310	SMCOLD4P
HiSeq	Root	colds stressed for 4 hours	7126186	SMCOLD4R
HiSeq	Leaf	colds stressed for 24 hours	4895294	SMCOLD24L
HiSeq	Petiole	colds stressed for 24 hours	5161372	SMCOLD24P
HiSeq	Root	colds stressed for 24 hours	4079306	SMCOLD24R
HiSeq	Leaf	unstressed	4842756	SMCTRLAL
HiSeq	Petiole	unstressed	4556130	SMCTRLAP
HiSeq	Root	unstressed	4159160	SMCTRLAR
HiSeq	Leaf	unstressed	4478054	SMCTRLBL
HiSeq	Petiole	unstressed	6822350	SMCTRLBP
HiSeq	Root	unstressed	5074460	SMCTRLBR
HiSeq	Leaf	drought stressed for 7 days	4476144	SMDRHT7DL
HiSeq	Petiole	drought stressed for 7 days	4746508	SMDRHT7DP
HiSeq	Root	drought stressed for 7 days	562523	SMDRHT7DR
HiSeq	Leaf	drought stressed for 21 days	4619476	SMDRHT21DL
HiSeq	Petiole	drought stressed for 21 days	5339070	SMDRHT21DP
HiSeq	Root	drought stressed for 21 days	5395058	SMDRHT21DR
HiSeq	Leaf	drought stressed for 32 days	4715068	SMDRHT32DL
HiSeq	Petiole	drought stressed for 32 days	5212488	SMDRHT32DP
HiSeq	Root	drought stressed for 32 days	5647228	SMDRHT32DR
HiSeq	Leaf	heat stressed for 4 hours	5848112	SMHEAT4L
HiSeq	Petiole	heat stressed for 4 hours	5483920	SMHEAT4P
HiSeq	Root	heat stressed for 4 hours	6546552	SMHEAT4R
HiSeq	Leaf	heat stressed for 24 hours	4799186	SMHEAT24L
HiSeq	Petiole	heat stressed for 24 hours	6654104	SMHEAT24P
HiSeq	Root	heat stressed for 24 hours	4398328	SMHEAT24R
HiSeq	Leaf	wounded 0 hours	5317382	SMWND0L
HiSeq	Leaf	wounded 3 hours	5181930	SMWND3L
HiSeq	Petiole	wounded 3 hours	5095180	SMWND3P
HiSeq	Leaf	wounded 5 hours	4786594	SMWND5L
HiSeq	Petiole	wounded 5 hours	5667244	SMWND5P
HiSeq	Leaf	wounded 24 hours	6052944	SMWD24L
HiSeq	Petiole	wounded 24 hours	6222638	SMWD24P
MiSeq	Leaves	Pooled RNAs from ozone 125ppb time points	8699776	SM125
MiSeq	Leaves	Pooled RNAs from ozone 225ppb time points	9294892	SM225
MiSeq	Leaves	Pooled RNAs from ozone 80ppb time points	8226230	SM80
MiSeq	Leaves	Pooled RNAs from ozone control time points	8457386	SMCO
MiSeq	Leaves	Pooled RNAs from various stress treatments	3555280	SM1
MiSeq	Leaves	Pooled RNAs from various stress treatments	3484278	SM1 (Rnd 2)
oob: parts per billion ozone
