# Supplementary material for: Development of novel genic microsatellite markers from transcriptome sequencing in sugar maple (Acer saccharum Marsh.)
Source: BMC Res Notes. 2017 Aug 8;10:369. doi: 10.1186/s13104-017-2653-2 (PMC5549316; doi:10.1186/s13104-017-2653-2)
Supplement: Supplementary file 2 — Additional file 2. Summary report of all EST-SSRs. The summary statistics and primer sequences are given for all EST-SSRs. Gene annotations are provided for the newly developed EST-SSR markers. [file 13104_2017_2653_MOESM2_ESM.xlsx]

## Sheet: Summary
Additional file 2. Summary report of all EST-SSRs.
SSR Summary Report for Acer saccharum (unigene version 10132014)
Analsis of 128406 sequences
Thu Jan 8 16:51:57 2015
Number of SSRs identified	2412
Number of sequences with 1 SSR	2284
Number of sequences with more than one SSR	63
Base Pairs in Motif	Min # Reps	Max # Reps
2 (Dinucleotides)	8	100
3 (Trinucleotides)	7	100
4 (Tetranucleotides)	6	100
Motif Patterns	Number of SSRs Found
|AT|TA|	680
|GC|CG|	0
|AG|GA|CT|TC|	1723
|AC|CA|TG|GT|	255
|ACG|CGA|GAC|CGT|GTC|TCG|	9
|ATG|TGA|GAT|CAT|ATC|TCA|	113
|AAG|AGA|GAA|CTT|TTC|TCT|	52
|CCA|CAC|CCA|TGG|GTG|TGG|	92
|AGT|GTA|TAG|ACT|CTA|TAC|	26
|AAT|ATA|TAA|ATT|TTA|TAT|	52
|GGC|GCG|CGG|GCC|CCG|CGC|	16
|AGC|GCA|CAG|GCT|CTG|TGC|	45
|AAC|ACA|CAA|GTT|TTG|TGT|	64
|AGG|GAG|GGA|CCT|CTC|TCC|	33
Motif Pattern Length	Number of SSRs Found
2 bp	1846
3 bp	520
4 bp	46
SSRs with Primers
Number of SSRs identified with successful primer design	1142
Number of sequences with 1 SSR and successful primer design	1068
Motif Pattern Length (Only SSRs with Primers)	Number of SSRs Found
2 bp	812
3 bp	234
4 bp	22

## Sheet: Di
	Dinucleotide Repeats for Acer saccharum (unigene version 10132014)
Marker name	Sequence Name	Motif	# Repeats	Start	End	Forward Primer	Reverse Primer	Forward Tm	Reverse Tm	Fragment Size
As_di1	comp286_c0_seq2	ac	9	296	313	TCCCAGGCATGAACAAGGTT	TGCAGTAAGTTGACAGCTCT	59.518	56.792	230
As_di5	comp364_c0_seq1	at	8	130	145	AGAGTACCGATGCTGCTTTT	GCAAGTTGGGATAAAAGAGTGGG	57.23	59.807	163
As_di6	comp559_c0_seq1	ag	9	423	440	CTCCAGTCGTGTCTGCAGTT	TCACTGTGGAAGCAAGGACA	59.967	59.163	437
As_di7	comp719_c0_seq1	ac	9	121	138	GGGTCTGTCTCTGTTTCTGCA	ACAGGGTTCACTGAGCTGTG	59.929	59.893	134
As_di8	comp1777_c0_seq1	at	8	74	89	GCACCGTTCCATTTGACTCG	TTTGCTGACAATGCCGATTG	59.834	57.649	198
As_di9	comp1875_c0_seq1	ta	8	149	164	TGCTGGAAAGTGGAACCTGT	AGTCTGATCTGTCATGGGCTC	59.449	59.238	100
As_di10	comp2321_c0_seq1	gt	10	416	435	CCCTCCCCCTTCTGGAACTA	TCCACAGGAAAGCACATCGA	59.956	59.315	113
As_di11	comp4336_c0_seq1	ga	8	152	167	AGAGAACCACCAAGGATGCA	CAGGGAGCCATTTCACTCTGA	58.933	59.72	167
As_di12	comp4538_c0_seq1	tc	9	404	421	AAGACATCTTGAGGGCGGTG	TGTAACTGCATAACGGGCCA	60.036	59.675	425
As_di13	comp5433_c0_seq1	tc	8	28	43	TCAAGAAATACTGGCTCAGGTCA	ACATGCATGTTGAGCGATTGT	59.417	59.186	238
As_di14	comp5658_c0_seq1	tc	8	143	158	GTTACAGGAAAGAGCAGCTTGC	AGCATGCACGATAAAGATGGGA	60.096	60.159	100
As_di15	comp6492_c0_seq1	tc	8	1166	1181	GGGCAGAGAGGGAATTCGAG	TGGGGAGACAGAACTTGTGC	59.894	59.891	235
As_di16	comp6881_c0_seq1	gt	8	152	167	AATTGCCTGTGGTGGGAACT	ACTCCACTCTCTTTCTTGCTCA	59.812	59.031	190
As_di17	comp7018_c0_seq1	ct	9	42	59	TCACTTCATCGAACCAAACCC	ACGGCAGTTTGATCCAACGA	58.5	60.25	252
As_di18	comp7093_c0_seq1	ta	8	104	119	GAGGCCATCGCTGAGACTTT	TGGACAAATGGCAGAACTGAGT	60.108	60.159	360
As_di19	comp7507_c0_seq1	ct	9	44	61	GACCTGACCACCTCCTCCTA	AGGGCAACATACACGGATCG	59.665	60.179	205
As_di20	comp7690_c0_seq1	at	9	166	183	GACCACCTGTCCACTTGTCC	ACATGCAAGGGGAAGCAAGA	60.25	59.887	132
As_di21	comp7896_c0_seq1	gt	8	290	305	TGTCAGCAGCCCTACAGTTG	ACAGGTCACGATCTCTCCCT	59.965	59.667	113
As_di22	comp8346_c0_seq1	at	8	50	65	TTTGTCTGGCTCTGTCCTGT	TCCATGTAGTTGCTCTTCAGGT	58.868	59.094	162
As_di23	comp8346_c0_seq2	at	8	79	94	AACTTCTGGCTCTGTCCTGT	TCCATGTAGTTGCTCTTCAGGT	58.571	59.094	162
As_di24	comp8374_c0_seq1	ag	8	22	37	AGTGAGTGAGTGAGGAGATAA	GCTCCATTGGACCCAGTTGA	55.165	59.962	110
As_di25	comp8549_c0_seq1	ga	8	1183	1198	GGAGTGTGGGAAGTCATGGG	CGTTGTCTCAGTCCTCTGTGT	60.035	59.662	466
As_di26	comp9140_c0_seq1	ag	9	316	333	GGGTTTTGGCAAAGCTTCGA	AGATCTTCCTTGCTTTCGGTGT	59.612	59.961	136
As_di27	comp9261_c0_seq1	tc	8	448	463	TCATGACCATGACCCAACACT	TCCTGTGGATTCTTTTGTATCTGGT	59.295	59.986	363
As_di28	comp9320_c0_seq1	at	10	178	197	ATTTCTGGCTCCATCTGGGA	GCGCACTGATACGAACGAGA	58.4	60.523	124
As_di29	comp10290_c0_seq1	ct	10	102	121	TCTCCCTTTCTCTCTCTCTCACT	ATGGGTGGCTGTTTGAACCA	59.408	60.106	289
As_di30	comp10480_c0_seq1	tg	9	149	166	GATCCCCTTCGTTGCTGACA	GGACTGCCCGATTGATACTCA	60.036	59.587	432
As_di31	comp10483_c0_seq1	ac	8	96	111	CTCCACCACCATCCAACCAA	TCCTCAGCTTCTTGGGCTTG	59.888	59.963	167
As_di32	comp10591_c0_seq1	at	9	49	66	TCCACAACATCCTGAGCAGA	AGTAGAGTTTCACGCAGCAA	58.649	57.474	188
As_di33	comp10703_c0_seq1	ag	9	183	200	ACTCTCTTGACCCAACACCA	GTGATCTATCCACTCCGCCC	58.493	59.681	365
As_di34	comp10714_c0_seq1	ac	8	225	240	AACGGATGGCAAGCTAGCTT	CAGGCCTGCCCAGAAACTAA	60.035	59.962	218
As_di35	comp10912_c0_seq1	tc	8	178	193	TGTTAGTCTCCTCCACACGT	CAGCAGCAGCAGCAAAACT	58.009	59.637	129
As_di36	comp10983_c0_seq1	tg	8	391	406	ATGTGAGTCCGTGAGTCCGT	ATAAGCAGCAGCAGCAGACA	60.894	60.036	212
As_di37	comp11002_c0_seq1	tg	11	197	218	TGGTGGGTAGCAGCAAAAGA	TGCACATGGGATGATGATCAGT	59.524	59.826	151
As_di38	comp11407_c0_seq1	ac	8	43	58	ACAGAGAGAGAGAGAGCTTGT	TACCGTCATGGCCGATGATG	57.56	59.967	154
As_di39	comp11503_c0_seq1	ag	8	2603	2618	GGCATCCGAAAACGGAAACA	CGACGCGTCGTTTATACAAA	59.406	56.977	483
As_di40	comp12083_c0_seq1	at	9	73	90	AGTTGAAGTCAAGGCATGAGGT	ACGCGGCCAAAACAGATTTC	59.893	60.04	185
As_di41	comp13127_c0_seq1	ta	8	132	147	AAGCTGAGAAACCCAAAGCA	CACCACCCAACCCTTTTCCT	57.928	60.106	236
As_di42	comp13465_c0_seq1	ag	8	100	115	TGGTAACAGCGATTTAGGGA	TCCCCAAACCAACCAAACGA	56.25	60.033	121
As_di43	comp13549_c0_seq1	at	8	248	263	GTGATCGGGGCATTCAAAGC	GTTGTAAACAATATCGTCGTGC	59.899	56.458	205
As_di44	comp13587_c0_seq1	ct	9	158	175	GGAAACTTTTGCTTCCGTGGA	ACTAGATGACCTGCAACGCT	59.321	59.102	159
As_di45	comp13780_c0_seq1	ag	9	387	404	GTGACCACTCTTCAGCAGCT	CCATCCCACCATCTCCAACC	59.965	60.107	192
As_di46	comp14178_c1_seq1	at	9	304	321	GGACGATGAGATGGGCGATT	GTGTCATCCCTCAAAATCAGCA	59.966	58.916	261
As_di47	comp14472_c0_seq1	tc	8	203	218	AGCCTTTCCGGAGAAGCAAA	TGTTGTGTGTGTGTGAGAGT	59.89	57.239	205
As_di48	comp14570_c0_seq1	ta	8	159	174	AGGTTCGGGTTTTGAATCTTCA	CAAGGACTTTGGCTCTGCTG	58.172	59.12	155
As_di49	comp14814_c0_seq1	tg	10	540	559	TGCAACTGTTGAGTGGTGGA	ACAAGTCGAACAACCCGTTG	59.746	58.989	133
As_di50	comp14856_c0_seq1	ag	8	114	129	GCAAAGAGGGATTCGAGAGGG	ACCTCCCTCCCTCTCGAATC	60.474	60.106	106
As_di51	comp15013_c0_seq1	ct	8	52	67	TATTGTCCATCTTCGCTGGA	TCTAGCGTCCAAGGCTCTCT	56.337	60.034	438
As_di52	comp15070_c0_seq1	tc	8	1286	1301	CTCTGCTGCTGGTACTGGAC	CACTACAGTCTACAGTCACATAAAC	60.108	57.202	320
As_di53	comp15080_c0_seq1	ta	9	622	639	GTGGCAAACGATTCGGTTCC	CAACAACAACAACAAGACCAAC	60.11	57.098	465
As_di54	comp15324_c0_seq1	ga	8	792	807	AGTTGCTGGGGCCAATACTC	AGCTCTAGGGGTGGAATCGT	60.034	60.032	292
As_di55	comp15361_c0_seq1	ag	8	72	87	AGAAACCCTAATGTCGCCACT	CGGAAAGCACCAACACCAAG	59.371	59.969	363
	comp15368_c0_seq1	tg	15	1174	1203	GACGGATCCGAGAAGCTGAG	TCTCTCTCTCTCTCTCTCTCT	59.97	55.203	432
	comp15405_c0_seq1	ta	9	171	188	CCAAGTGAAAGAAAGACAAAAGCG	ACAATGGGTCCCAAAGGCAA	59.5	60.105	260
	comp15407_c0_seq1	tc	10	1096	1115	TATCGTGGTGGCGTCTTAGC	TGTTCCAGTGAAATCGCCGA	59.898	59.966	410
	comp15424_c0_seq1	ct	8	257	272	CCCCACATTCCACGCTAACT	CATGACCACGGATAGGGTCG	60.035	59.968	288
	comp15427_c0_seq1	ct	8	58	73	ACTCACGTACGTCATTCGAA	CCTGCTGAGGGGCAATGTAA	57.025	60.034	359
	comp15446_c0_seq1	ta	9	473	490	CAACGCTCCTGTCTTCCTGT	ACAGGACTGGCAATTGGCTT	59.966	60.179	488
	comp15453_c0_seq1	gt	9	624	641	GGATCGATCCCAAGAGCAGG	CCGTGACTCTCCTCTGTCGT	59.965	60.956	398
	comp15467_c0_seq1	at	8	1820	1835	CAAAACCAAGCAACTCCGGG	AAGCACCTACTTGCAGCTCC	59.968	60.322	498
	comp15497_c0_seq1	tc	8	891	906	TGGAGGGACCTTGTTTGGTG	ACCGGAAACAAGCTATGAATCT	59.815	57.778	372
	comp15571_c0_seq1	ag	8	87	102	TCGCAAAAGTGGCATGAAAT	AGCCATACCCCGTAACCCTA	56.895	59.734	146
	comp15810_c0_seq1	ga	8	225	240	CACACACCACCACCACTCTT	CGGAAACAACCACACACACC	60.107	59.9	146
	comp16024_c0_seq1	ct	8	652	667	GGCAGTGTCAGCAAAACCTG	CTCACCAATAGAGTTAGAGGGGG	59.969	59.356	263
	comp16090_c0_seq1	ga	8	311	326	TTGATGGTGGTCGACTGAGC	TGCACCATCTCTCTCGTCAC	60.037	59.472	270
	comp16115_c0_seq1	ag	8	226	241	CTTCATTGTGCTGCGTCTGG	ACACACCCTCAAGAAGTACT	59.833	55.706	139
	comp16127_c0_seq1	ag	8	102	117	TGCTGTTGTTGTTGGTGGTG	TGATCCCCACTCTCTCCCTG	59.47	60.032	116
	comp16210_c0_seq2	ag	9	176	193	CTCCAGCGTTCACCCAATCT	AACCCTAGCTCTCGAATCCA	60.036	57.839	130
	comp16334_c0_seq1	ga	9	170	187	AGTGATCGTAGCTGCAAGTCA	GCAGATATGAGTGCATTGGTGT	59.454	59.052	199
	comp16647_c0_seq1	tc	9	30	47	CGGTCTTTGGAAGGTGATGC	GCTTTGCCCCTGTATCCAGA	59.195	59.744	170
	comp16647_c0_seq2	ct	8	43	58	TGACACTCAGGTTTGCTTGC	GCTTTGCCCCTGTATCCAGA	58.976	59.744	178
	comp17764_c0_seq1	ag	8	475	490	GAAGGGCAGGATTTGTGGGA	CCCGTTCCACTCATTTTCGC	59.96	59.832	152
	comp20360_c0_seq1	ga	8	162	177	CCGAAGAGACGGTTGAGAAAGA	CATTGTAAAGGTTGGTTCCAGA	60.03	56.533	184
	comp20451_c0_seq1	ct	9	157	174	CTTGCTCAGGGGACAATGCT	ACCGAGTAAGGAAGTCAACTGT	60.323	59.036	220
	comp20451_c0_seq2	ct	9	275	292	TAGGGGACAATGCTGGGTTG	ACCGAGTAAGGAAGTCAACTGT	59.669	59.036	214
	comp21470_c0_seq1	ac	9	126	143	AACTGTGTCTGTTCGCTTTT	GCATCCAATCAAAGAGCTGCC	56.122	60.202	269
	comp21470_c0_seq2	ac	9	126	143	AACTGTGTCTGTTCGCTTTT	TGCCGAAAAGTTAGTCAGCA	56.122	57.752	175
	comp22230_c0_seq1	ta	8	126	141	TCACAATTGGTCTCTTGCTGGT	TGGTTTGCTCTCTACGCGTT	60.159	59.967	156
	comp22392_c0_seq1	at	8	182	197	GGAGATTCGAACCCTCCACC	AGTTGCATGCAGTTATGGGGA	59.822	59.994	473
	comp22591_c0_seq1	ta	8	28	43	ATCTGTGGGTTGTGGCCTTG	TCTTCGGCTTCGCTTTTCCT	60.54	59.965	185
	comp22614_c0_seq1	at	10	223	242	GCAGGACCCATCTCGTTCAA	TCGACTGCATTCGCTTCCTT	60.036	60.037	326
	comp22653_c0_seq1	ag	9	1504	1521	TCCTCGTAGCTCATCACCCA	AGCCTGTCATGATGTGGACG	60.034	60.108	447
	comp22956_c0_seq1	tc	10	155	174	GAGTGCTGCTCTCACGTTCA	ACCAGAATCAGCCACAGAGC	60.319	60.036	175
	comp22983_c0_seq1	ct	9	89	106	AGCTTCGTCCGTTCATTCCC	TTGTGGGAGGAGAGAAACGC	60.391	59.965	332
	comp23043_c0_seq1	ag	8	85	100	GAGAGCAGCAGTAGTAGTCGT	AGCCCCCACATTTCAACTCC	58.989	60.252	448
	comp23048_c0_seq1	tc	8	50	65	CGCACTAACACTCAACTTATAC	TGTTGGGTTGTGAAGTCCGA	55.002	59.458	148
	comp23071_c0_seq1	ta	8	162	177	TGGAGTGTTGAACATTGGATGG	AACACCTGCGGATTACACGT	58.844	59.966	195
	comp23304_c0_seq1	ag	9	165	182	AGTTTTCCAAAGCGAACGCC	TTTTCGGCACCACTCTCCTC	59.97	59.965	214
	comp23452_c0_seq1	tc	8	74	89	ACAACATGGGCTGAAGCTGA	CACTGGAAGACCACGTTCCA	59.889	59.894	162
	comp23475_c0_seq1	ga	8	420	435	CCCCATTATAGCAGGCCAGG	GGCAAGATTGAGAGAAAAGGCT	59.961	58.912	281
	comp23476_c0_seq1	ga	8	807	822	CAGCAAGGCTTCCTCATGGA	CGTACTATCGTCGTCGCGAA	60.035	60.044	202
	comp23508_c0_seq3	at	8	167	182	TGGTGGGCAAGGCTGTTTTA	TCAGCTGTCCCAATTGCTCC	60.106	60.323	292
	comp23582_c0_seq1	ag	8	1464	1479	TCTCTCTTACGCCTCCCTCC	CGGTCCAAGAACCACCATCA	60.107	59.964	207
	comp23639_c0_seq1	ag	8	2297	2312	CTGCAAGAGAGTGGAGAGCC	ACACACTGTCAGCTTTCCCA	60.108	59.454	345
	comp23688_c0_seq1	tg	8	781	796	CATGGTGGGGCTGAGTCTTT	TGTGCTTGAAGGTGACCCAA	59.961	59.743	372
	comp23806_c0_seq1	ga	9	62	79	GGTCACAATACAAGAAGTGTCA	TGTCAAAAATCCAGGTAGGCC	56.311	58.197	231
	comp23877_c0_seq1	ag	8	1596	1611	GAACCAGAGTTTGCTGCAGC	ACGCACCATCATCTCCTTCA	60.04	59.095	178
	comp24212_c0_seq1	gt	8	92	107	TGGTAAGACAGGTGAGTGGT	CTTCAGAGAAGCTGCTGCCT	57.903	60.036	233
	comp24320_c0_seq3	ga	8	93	108	ACGGTATGTATCTGTCCACT	TCTGGTCACCTTTGAGTCCA	55.37	58.199	497
	comp24463_c0_seq1	ac	8	338	353	TGTCGTGCTTACATTGGGCT	CTCTCTCTCACGTGCAAGCA	59.964	60.039	366
	comp24648_c0_seq1	tg	8	275	290	AGGAAGCTCTGACGTCCTCT	GCCTCCACAGCTTCTCTCTG	59.961	60.108	305
	comp25997_c0_seq1	ct	8	69	84	TCCGACTACCCTAAAACACCC	GGCTTTCCACCTTTGGTTGC	59.098	60.25	150
	comp25997_c0_seq3	ct	8	69	84	TCCGACTACCCTAAAACACCC	AAATCTCCTGCGGTCCTGTG	59.098	60.036	216
	comp26235_c0_seq1	ca	9	446	463	TCTGGGGCTGTGCTTTTCAT	AGGATTGGTCAAACTCCTCGT	59.887	59.021	406
	comp26453_c0_seq1	ta	9	228	245	TCTTTCTCTCAGCCGCTGTG	ACACAGCCTAAGGAACATGCA	60.038	59.926	428
	comp26580_c0_seq1	tc	8	104	119	GGCATGTGTGTGTCTTGCTT	CCCAAACTGGTGTACTCCCA	59.33	59.231	166
	comp26836_c0_seq1	tg	8	115	130	ATCGGTGGTCCACATGCATT	CATGGGTGCAAATCGAAATCG	60.034	58.547	169
	comp26836_c0_seq2	tg	8	53	68	TACGTTGGTTCCTGCACTCG	CATGGGTGCAAATCGAAATCG	60.319	58.547	118
	comp26913_c0_seq1	tg	8	293	308	ACAGAACGCATGACTCGGTT	ACGCCACATCCTGACCAAAT	59.966	59.962	152
	comp27162_c0_seq1	ag	8	1555	1570	CTCCAGCTCCTGTTCCTTCC	TCTCTCTCATAATACGACAAGC	59.748	55.225	480
	comp27315_c0_seq1	ga	8	84	99	ACTCGTCTGCTCAGAGAGGG	CCTTGTAGGAGGATCACCGC	60.68	59.895	101
	comp27325_c0_seq1	ct	10	1840	1859	GGTGGAGAAAGAGACCGGTG	ACACCATCATCCGACGCAAT	60.037	60.108	272
	comp27348_c0_seq1	tg	8	629	644	TCCCTCAAAGCAGCCTTCTG	AGAGAGCCGCTAGTTCCAGA	59.963	60.034	262
	comp27552_c0_seq1	ag	9	1708	1725	GCGTTGGACTCTGTGTACCA	CACAATTCACAAACCATTTCTCTGG	59.967	59.307	340
	comp27823_c0_seq2	ca	8	307	322	GCTTGGTCAGGGACGTAACA	CGGCTGTGGGTTTCTTCAGA	59.966	60.25	136
	comp27842_c0_seq1	ta	9	1609	1626	GTTGTTTGGGCTCGTTGGAC	TCTGGGCAAAAACAAAACCCT	59.97	58.808	432
	comp27878_c0_seq1	ag	8	128	143	GGGACGGGTATTTCTCCTGC	GAAGGTGACCCATAGAGCGG	60.179	59.895	290
	comp27889_c0_seq1	ct	8	102	117	TGTTTCTCTACCCTCCCTCCC	ACTCCCATGCCAGAAGAAGC	60.274	60.035	121
	comp27901_c0_seq1	tc	9	3927	3944	GCAAGTGAATGCCAATGCCA	ATAAACACCCCACCATTGTG	60.037	55.893	338
	comp27910_c0_seq1	tc	8	289	304	CCTAGGCCGTCGAAATCACA	TCGCCCAGATCAAACCCATC	59.825	60.107	157
	comp27951_c0_seq1	ct	9	1615	1632	CAACTCAGATGGGAAGCGGT	CCCCCAACCCACTTACATGG	60.036	60.324	427
	comp28165_c0_seq1	ag	8	66	81	GGCATCATCTTCTTCTCGCTC	CTCGCGATCTTTGGCCATTG	58.866	59.971	103
	comp28199_c0_seq2	ct	10	270	289	TGTCAACAGCTCCAACTCTCT	CGGAAAGAGTTGGCTGAGGT	58.958	59.965	325
	comp28312_c2_seq1	tc	9	211	228	TGGAGGCTTTTAGAGAGGACAC	TGCTGTGCTGTGTTGTGTTG	59.432	59.829	101
	comp28366_c0_seq1	ga	10	704	723	GCAGTCCAACCACTCTCCTC	TGCAATTCATCAAACCCTAGCA	60.037	58.571	197
	comp28612_c0_seq1	ga	8	1640	1655	CACCCAGCAAACAGAAACCG	CCGTCGACCACAACCAAAAC	59.969	59.972	276
	comp28667_c0_seq1	tg	8	604	619	GACGACTGGCTTGACTGTGA	CAACACGGATAAACAGTGACCA	59.968	58.865	172
	comp28750_c0_seq1	ga	9	25	42	TGAGAGAGAGAGAGAGATATCGTG	TCTGGGTTCAACCAAACTGA	58.217	56.887	181
	comp28750_c0_seq2	ga	9	325	342	CCATCATCTCCAGCACCCAA	TCTCACACAACCACCACCAC	59.743	60.107	374
	comp28750_c0_seq3	ga	9	258	275	TCACAGCCGCAACATCTTCT	TCTCACACAACCACCACCAC	59.965	60.107	243
	comp28983_c0_seq1	ct	8	1001	1016	TACGGCGCCTCCATATTGAC	GTGAGGTCGGCAACACAAAC	59.967	59.971	452
	comp29159_c0_seq3	ta	8	60	75	TGACCATTGAACTACCGTAAAAGTG	CAACAAGTGCGAACCTTGGG	59.533	59.969	192
	comp29232_c0_seq1	tc	9	1032	1049	ACTGATGTGCATGCAAAGCG	CCATACACCTACCAGCAGGC	60.109	60.179	366
	comp29232_c0_seq2	tc	9	1032	1049	CTGCTCACTGCGCAAACAAT	GAGATGGAAACCTCCCCTGC	60.04	60.107	373
	comp29495_c0_seq2	ta	8	481	496	TTGTACTTGGGTGGCCATCC	GCTCCAACCCTCTCATGCTA	59.961	59.167	277
	comp29614_c0_seq1	ct	8	111	126	TCACCACGGACAAAACCCAA	GATTCGCGGTGTGAATCGTG	60.034	59.975	225
	comp29708_c0_seq2	gt	9	1070	1087	GCCCACAAAAGAGCCAAAGG	TCCCTGATCCACTTCGTTGC	59.966	60.036	472
	comp29773_c0_seq1	ga	8	195	210	CATGGGCTGGTCGATCGTAT	AGGAGGCAACAGACCCAATG	59.682	59.961	352
	comp29861_c0_seq2	tc	8	28	43	TGGACACCAATCTCGTGAGT	CCCACCAACACCAGCACTAT	58.662	59.962	493
	comp29950_c0_seq1	tc	8	308	323	TCCGTCCAAGGTTAGAGGGT	AGAGGAGAGAGAGAGATCAGA	59.884	55.825	197
	comp29994_c0_seq1	ag	8	138	153	CATACACACATGCACAGCGG	TGCAGGCAACATTTCAATCCA	59.903	59.031	122
	comp30189_c0_seq1	ac	8	344	359	GCTACGCGTGCAAATTCAAT	CACTCACATGAATTTTTCCACC	58.105	56.151	213
	comp30202_c0_seq1	ct	8	394	409	CTCTCCGTCGTCAGTGTCAC	AGGAGAAGAGTGGACGTGGT	60.11	60.179	196
	comp30516_c0_seq1	ac	9	477	494	TTGGAACCATGGATCCTGCC	AGTCTTGAAGGGGCTTTGGT	60.033	59.146	284
	comp30575_c1_seq1	ga	9	524	541	CACATACATGAGGCAACGCG	ACCCTCCACCTCTTCCTCTC	59.973	59.958	496
	comp30702_c0_seq3	at	9	374	391	AAGCCAACCCCAGTTTCTGT	AGTAAGAACTGAGCAGGCTC	59.738	56.951	362
	comp30706_c0_seq2	ct	8	1026	1041	TGTTGCACGTGCTTTTGGAG	GGAGCTTCCATGCCAAGGTA	59.9	59.744	377
	comp30764_c0_seq1	at	9	662	679	ATGGTGGAGGGTGCTACTCT	CACCACCACCACCATCAACT	59.957	60.179	251
	comp30782_c0_seq1	ga	10	1586	1605	GGTCTCCTGGTGGCCTACTA	AGGGTTTCTCGTCTCTCTCCT	60.032	59.644	113
	comp30793_c0_seq1	ag	8	1589	1604	TTCCACATGCTGCTTTGCAC	ACCAAACAGGAGATCTCAACTGT	59.968	59.607	406
	comp30918_c0_seq1	gt	8	89	104	AACAATATGCACGTCCTCCG	ATCAGGCACCGCTAAATGCT	58.348	60.107	175
	comp30918_c0_seq2	tg	9	832	849	TTGTGTGGGGCCTTGTCTTT	GCGATGCTTGTGAGTGTGTG	60.033	60.111	495
	comp30918_c0_seq3	tg	9	832	849	TTGTGTGGGGCCTTGTCTTT	CAGACACACACACACACACG	60.033	59.63	483
	comp30997_c0_seq1	ag	8	1438	1453	TGGAGACCAAAGGCCTTTCC	TTCCTCCTTACCAGGCTCCT	59.888	59.582	171
	comp31035_c0_seq1	ag	8	31	46	CGAACATCACCGGTATATTTTCATC	TCCTGTGCATTCCGAAAGCT	58.41	59.963	233
	comp31079_c0_seq1	ct	8	143	158	GATCGTCTTGATTTGCCCGC	GTACGGAGGGAGCTGAATCG	59.972	59.969	307
	comp31134_c0_seq1	ta	9	57	74	GACTTTTGTCTTCAGGCTGT	CCGAGCCACAATGACATTATCTG	55.892	59.751	174
	comp31228_c0_seq1	ta	8	65	80	GGTATGACAAAGAAAAGCTGTC	ACACTTGCCCGCATTGATATG	55.652	59.322	439
	comp31349_c0_seq1	ct	8	187	202	CTGCTCTCTGCTCTCTGCTC	CACACAGATCTGGATCCGCT	59.898	59.537	195
	comp31414_c0_seq3	at	9	187	204	GGACCACAACAGCAACAAACA	GCTACTGCCTCTTCTACCTGA	59.796	58.62	271
	comp31672_c0_seq1	at	10	2879	2898	AGGCTGACGAATGGTGGAAG	ACAGAAACCAGAGGAAAAGATGTG	60.036	59.176	297
	comp31714_c0_seq1	ga	8	494	509	GGCAGAAGTCGGAACCTTGA	TCAACTCACAGTCACACGGT	59.965	59.178	124
	comp31854_c0_seq1	ag	8	92	107	GCAACCAACCAACAGCACAG	TCAACACTCCAGCGAAGTCC	60.528	59.966	448
	comp31873_c0_seq1	tc	9	69	86	TGTCACGTTTATCGGCTTCT	TCCCGAAATTCATGAGCCGA	57.264	59.46	316
	comp31891_c0_seq1	ga	9	538	555	GAGGCGGGAAATCAACTGGA	CGACTCCTCCGTGACTCATG	60.035	59.9	392
	comp31891_c0_seq2	ga	8	538	553	GAGGCGGGAAATCAACTGGA	TGCTTGGGAGACACTCTGTG	60.035	59.606	290
	comp31909_c0_seq1	tc	8	78	93	TGGACTTCTGCTGAGTTTCGT	GCATCTTTCCCTGCCTCCTT	59.587	60.034	258
	comp31916_c0_seq1	ta	9	514	531	GTGATGAGGAGGCGGATGAG	CGCCCACAACAACCTTGAAG	59.967	59.969	420
	comp31946_c0_seq1	ct	10	92	111	AGCCAAACACATCCGGATCC	ATCTGGGGTAGTGCAATGGC	60.394	60.107	316
	comp31961_c1_seq1	ga	8	35	50	AATCCAGACCCAAAAGGCCG	TGCCTTGCACCTGATCTCTG	60.612	60.036	372
	comp32060_c0_seq2	ct	8	1094	1109	GTAGGAAGGTGGGTTCGGTG	AACATCCCCTGCAAGGCTAC	60.037	60.034	181
	comp32110_c0_seq1	ag	9	263	280	ATCTGGAGTTGGACATGGCG	AAGGCTCTGCTCTGTTGTCC	60.108	59.964	195
	comp32161_c0_seq1	ag	8	540	555	GACGACCACCTCAGCTTTCA	TTCAAACCATTCTTCGCTCA	59.966	55.589	243
	comp32166_c0_seq1	ta	8	266	281	ATCTCTGCAGGAGCCTCTCA	TGGAGCTGCGGTTGTTTGTA	60.032	60.179	234
	comp32190_c0_seq1	ag	10	1096	1115	TCCACAGAGAAGCCATGCTG	TTGCCAGCTTGCAGAGATGA	60.036	59.963	304
	comp32197_c0_seq3	at	8	648	663	GCTATCACATGACTCCGCCA	TTGGACGATGACCCTCCGAT	59.895	60.686	275
	comp32312_c0_seq1	ga	8	66	81	ACCACTGACGCGTATATGCA	CCCCCACAAGTTTGCCATTG	59.542	59.965	122
	comp32353_c0_seq1	ga	8	766	781	GAAGGTGACTCGCTGAACCA	CTCATCCCATTACGCCACGT	59.966	60.179	273
	comp32385_c0_seq1	ag	10	101	120	GAAACCACAGACACACACGC	CTGCAGCACACTGTCAACAC	59.972	59.971	304
	comp32390_c0_seq1	ta	9	561	578	TGGGAGCATTTGCATACGGT	TGACAGCACAAAACACTCCCA	60.035	60.341	288
	comp32519_c0_seq1	ag	9	194	211	CCATCATGAGTCACCACCCA	GCCCAAGTAACTGAGTCCCC	59.38	60.035	194
	comp32556_c0_seq1	tc	8	133	148	TCTCCACAGACCACAATTCTCA	TACTCCTTGATCCGCTTCGC	59.028	59.898	330
	comp32590_c1_seq1	ag	9	858	875	GACGACGATCCCATACCACC	AATCAGATCAACCCTGCTCT	59.968	56.208	183
	comp32597_c0_seq2	ag	9	157	174	TGGGTCTTTGGTTCTCCTTCT	GGCAAACCCACAAGAAGCAG	58.581	59.967	441
	comp32749_c0_seq2	ag	10	889	908	GTTGGTGATGGAGTGGGAGG	AAGCCTAAACAGCCGCTGAT	60.035	60.035	500
	comp32749_c0_seq3	ag	10	889	908	GTTGGTGATGGAGTGGGAGG	CCCCCTCTCACCTTTTCAGC	60.035	60.323	349
	comp32767_c0_seq1	ta	8	659	674	TCGTACTCGACATTCTCGCG	CGATCTCTGAAATCTGAATCTCTGT	59.974	58.494	218
	comp32773_c0_seq1	tc	9	21	38	CTTCTTCAAACTCCACCGTT	CATCGCTGCAGCTGGAAATC	55.903	59.971	385
	comp32835_c0_seq1	ag	8	1075	1090	ATTCGCTTCCACAACCCGAT	CACAACCAGCTGCAGAGGTA	60.035	59.965	298
	comp32890_c0_seq1	at	8	446	461	GCTGTTCCTTCCAGATGCCT	AGGGTGAGAGTTACAATAGGT	60.035	55.399	344
	comp32948_c0_seq3	at	9	423	440	GCTCCCCCAATCTTGCTCAT	ACAGTACAAGTTCAGGTCCT	60.106	55.706	120
	comp32948_c0_seq6	at	9	519	536	CGCCCTAGTATTCCACGTCC	ACAGTACAAGTTCAGGTCCT	59.968	55.706	322
	comp33124_c0_seq1	ct	8	2102	2117	CCCTCACCCCTCTCTCTCTT	ACTGTTCCCAGGCTCACAAT	59.662	59.226	498
	comp33192_c0_seq1	ac	9	181	198	CAATCCACAAGGCTCCGGTA	TGGTTGTGCATACATGTGTT	59.748	55.853	195
	comp33193_c0_seq2	ag	8	129	144	AGAGAGAGAGAGAGAGTAAAATGCA	GGTGGCTGCTTTGTTTAGGC	58.813	60.038	175
	comp33250_c0_seq3	ag	8	180	195	TGAAGTTGACACCAGCTTGACT	CAAGAAACGGGTCGACCTCA	60.093	59.967	234
	comp33293_c0_seq1	tc	8	837	852	CCCCTCAAATGCGAGCTACA	AGCACTAGCATTCACCTGCA	60.108	59.674	399
	comp33379_c0_seq1	ta	8	301	316	GCTCTGGCAGCTACAAAACA	GAACACTCGTCAGCACCTGA	58.762	59.968	317
	comp33379_c0_seq2	ta	8	176	191	AGAGGTTGGGATCGCCATTA	GAACACTCGTCAGCACCTGA	58.493	59.968	258
	comp33435_c0_seq1	ct	9	37	54	ACCCCATCAAAGCTTCCTCT	CCTGCAAGCAGAGTCCTTGA	58.623	59.964	327
	comp33572_c0_seq1	ca	9	113	130	ACACCGCTCATTCTTCTCCA	GACCACCTCTCACCAACCAG	59.023	59.965	337
	comp33609_c0_seq1	ag	9	1559	1576	GGTTTTCGATCGCCAGCTTG	CGAGAGTAGTCGGCGATGAC	60.179	60.042	498
	comp33628_c0_seq1	at	8	2607	2622	CCTGATGTTGACACCGTCCA	AGGGATCCCTTATGAGAGAACCA	59.965	60.051	475
	comp33657_c1_seq1	tc	8	1465	1480	CACAGGAGAAGAACGCCAGT	TGGAGAGCGAGAAAGCAGAG	59.966	59.47	363
	comp33682_c0_seq1	ga	8	1232	1247	CAGCAAGCACAACACCTTCC	ACACACACCCCTCCACTCTA	59.969	59.81	245
	comp33720_c0_seq1	tc	8	248	263	CATGACATCCACCCACCACA	AAAAGCCCAGGAGCCATTGA	59.962	59.885	308
	comp33770_c1_seq1	at	8	707	722	TTGCGAGTCATGGCTCAGAG	TGCAACAACATGGTGGGAGT	60.108	60.106	488
	comp33822_c0_seq1	ga	8	241	256	GCGGAGACCTGGATTTCCAA	AGCCTTTCGTTGTTGGGGAT	60.035	59.888	373
	comp33886_c0_seq1	ag	8	760	775	TGACTAGGTAGCTCACGCCT	CTCAGTCTCGGTTAGTCACACA	60.034	59.447	450
	comp33964_c0_seq1	ag	8	82	97	ACGCTCTCTCTCGTTCTACAC	TTCGCTTCGACGGTCTCTTC	59.267	60.11	316
	comp34222_c1_seq1	tc	8	28	43	TGCTAAAAACTCAGGACAACCAG	GCAGCTCACTGTCATGGAGA	59.117	59.751	312
	comp34429_c0_seq1	ct	8	410	425	TTCGAGGGAAACGGAATCGG	CCTCATCCTCGTCTCTTCGC	60.109	59.97	327
	comp34646_c0_seq1	ga	8	1288	1303	TCCATTTCACGTCGCCAGAA	ACTTCGCGCTCCTTCTTCTC	59.966	60.109	213
	comp34774_c0_seq1	at	8	204	219	CAACGTGCTAGTTGTGACAGA	AGGTTCAGTCCTGCAATTTGA	58.53	57.772	155
	comp34804_c0_seq1	ag	8	2005	2020	GGCTTCTGGCTTCAAGTCCT	ACCCACACACAAACCAAGCT	59.963	60.324	467
	comp34902_c0_seq1	tc	9	1063	1080	CAGGTGGGCATGGAAGAGAG	TCAAGACTTGCTGTGATTCTCA	60.107	57.659	222
	comp35035_c1_seq1	ga	8	182	197	ACGACGAGCGAACCAGAATT	TTGCCTTGACGACACTACCA	60.039	59.246	194
	comp35066_c0_seq1	ga	8	792	807	GCGATCTTTCCGGCGATTTC	CTCTCTCCAGTCTCCACCCA	60.042	59.96	449
	comp35105_c0_seq1	ta	11	1266	1287	CGTGCCTTTGATTTCCCTGC	GAAAACCTTGGCCACTGCTG	60.109	59.967	350
	comp35115_c0_seq2	ag	8	569	584	GCGAGGACAGTGTCACAGAA	TTTGTCGTCTCTCACCACCG	59.968	59.968	483
	comp35115_c0_seq5	ag	8	569	584	CGGACCGTCACAGTCTTGAA	CTCCTTTCTTCTCGCACGGT	59.968	60.038	469
	comp35115_c0_seq6	ag	8	569	584	GCGAGGACAGTGTCACAGAA	TGACTTTGTCTCCTTCCGCC	59.968	59.965	472
	comp35115_c0_seq7	ag	8	569	584	CGGACCGTCACAGTCTTGAA	AACCCACCATCGTCTTCGTC	59.968	60.038	467
	comp35216_c0_seq1	ca	8	27	42	TCTCTCTCTCTCTCTACACACACT	GTTGGCTCAAGGTGCAGTTG	59.469	59.969	298
	comp35238_c1_seq1	tg	9	1734	1751	ACTGAAGGTGGCTGATTCCG	CCATCATCACTTTACGCGCG	60.036	60.043	447
	comp35272_c1_seq1	tc	8	1992	2007	CTTGTGAGGGTTGGAGGGTC	GCGAGAATCTGCTCCTCCTC	59.963	59.968	463
	comp35312_c0_seq3	at	8	264	279	CAAGGTACGTGCGTTGTGTT	CCAAGGGTTTGCACCTGAGA	59.346	60.179	292
	comp35392_c0_seq1	at	9	979	996	CCAGGGATCTCCAAGGAGGA	AGAAACCCACAAAAGCACTCA	60.031	58.266	321
	comp35417_c0_seq1	at	10	212	231	CAATCACACGACGTAATTACAG	GTTCCTGGTTTTGGTGCCAC	55.617	59.896	476
	comp35675_c0_seq1	tc	9	1705	1722	AAGCTACCCATTGCACCTCC	AGTATTCGAACATCACCGGT	60.034	56.658	485
	comp35682_c0_seq1	ga	10	897	916	GCTTCTGCTTCCCTTCCCAT	GGTGAGCTGTCTTCGACTGT	60.034	59.684	137
	comp35684_c0_seq1	tc	9	148	165	GGTGTGAGACCGTGAGAGTG	GCATGACAGCAGCAACAACA	60.039	59.969	236
	comp35739_c0_seq1	tg	9	192	209	TTTGGCGCTGCGAACTTAAC	TGCCAGGAACAAGCATGGAT	60.041	59.96	222
	comp35740_c0_seq1	at	10	1005	1024	CCTCATGGACATTGACGGCT	ACAGTGGACAGCTCATTGACT	60.108	59.304	491
	comp35767_c0_seq1	tc	8	908	923	TGCAAGTGCTTCAAGCTCCT	GCTACTGCCTTGTTTATAAGCACT	60.179	59.364	468
	comp35807_c0_seq1	ag	9	469	486	TCCACTGTCGTTTTCCTCGG	AGCATCATTCATCGTGCATGC	59.967	60.002	197
	comp35807_c0_seq2	ag	9	3136	3153	TAGAGCCCAACCTCTCCTCC	AGCATCATTCATCGTGCATGC	60.032	60.002	390
	comp35828_c0_seq1	ta	8	1908	1923	GGAGCCTGGCTATGTGTACC	AATGAGTCCACCACCACCTA	59.893	57.961	283
	comp35829_c0_seq1	tc	8	1893	1908	TCTTTCCTCTCCTCCAGCGA	TGCAGCTCACTATGTCGACA	59.96	59.112	188
	comp35853_c0_seq1	ga	8	1919	1934	GAGAAGGTGACACGTGGAGG	CCACCAAAACCTCCCTCCAT	60.038	59.591	188
	comp35867_c0_seq1	tc	8	24	39	CAGCTCTTCACGAGATTCTGGT	ATCACTCGCGTGGATAGCAG	60.094	59.969	331
	comp35891_c0_seq1	ga	10	1038	1057	GTACTTCTGTGACGGCCCAA	TCTTCACTTCACACAACTCACCA	59.966	60.055	221
	comp35892_c0_seq1	at	9	258	275	AACCCCCTCACCATTTCACG	TGGATTGAGTGGTCATCGGC	60.251	60.108	256
	comp35896_c0_seq1	ct	8	118	133	CCCAACACTCCACCTCACTC	TGGAAGTTCCATGGCATCCC	59.965	60.033	459
	comp35921_c0_seq1	ct	8	625	640	GTCGAGATTGGGTGGTCGTT	ACAAACCCGATGAGCAGTGT	60.038	59.891	500
	comp35932_c0_seq1	ag	8	1099	1114	ATATCGCCGCCAGTGTAAGG	CTCACTCGCTCACTCACTCA	59.966	59.122	221
	comp35968_c0_seq1	ga	9	695	712	GCATCCGATCATAGCTGGCT	TTCTCTCCTCCTCCTCCTCC	60.037	59.069	126
	comp36054_c0_seq1	ag	8	1206	1221	CAGCCTGCAACTTTTCCCAC	CTCTCTCTCTCTCTCTCTCACT	59.967	56.982	271
	comp36062_c0_seq1	ta	8	1453	1468	TGGACGAGAGCTGAGACTGT	CTCTCTGCTCTTGTGTCTCCA	60.251	59.108	290
	comp36139_c0_seq2	tc	9	222	239	TGGCTGTTTGGGCACTTTTG	AAGGATTTACCAGGTGGCCG	59.822	60.034	381
	comp36159_c0_seq1	ga	8	187	202	TGGTTTAGGGATCGGTATAAAAGTG	CTTGATCTGCCACGGAGGAA	58.649	59.75	178
	comp36289_c0_seq2	tc	9	663	680	CATACGCTCACACCACAGGT	AGAAAGGAAAGAGAGAGATAGGC	60.037	57.13	179
	comp36362_c0_seq1	tc	8	118	133	AGTACAGAGGAAGAGGGAGGT	AGCTTCAGTTTTTAGGAGGGA	58.995	56.549	111
	comp36447_c0_seq1	tg	9	225	242	CCACCTTTCTTCTCCGGCTT	CGAAGTCAACCCACTTGTGG	59.963	59.056	303
	comp36447_c0_seq2	tg	9	225	242	CCACCTTTCTTCTCCGGCTT	CGAGCTTGAAACCCCCATCT	59.963	60.035	301
	comp36675_c1_seq1	tc	9	1593	1610	CTAAAAGCGCCGGCAATACC	TCTCGACTACGTAGTGGCCA	59.971	60.036	248
	comp36675_c1_seq2	tc	9	556	573	TTCGGAGCCTTGACAAGACC	TCTCGACTACGTAGTGGCCA	59.965	60.036	329
	comp37063_c0_seq1	tc	9	35	52	GCCCACCCTCCCATTTTT	AAAAGCGACTCCTTCTGCGA	57.441	59.966	480
	comp37076_c0_seq1	ta	8	725	740	TTGTTGCCAAGGCGAAATGG	TCATTCTCTAGTCAGGACGATCC	59.967	58.862	172
	comp37081_c0_seq1	tc	8	1017	1032	TGTCCTCGCTGTTTATGCGT	CCGTCTCCGAAGCTGAGAAA	60.038	59.756	123
	comp37097_c0_seq1	ag	10	2284	2303	TTGCAGAGAAGAGCGAGTGG	CGCTGAGTCGGAGAAGAGTC	60.038	59.902	237
	comp37103_c0_seq1	at	9	648	665	GGCTGCCGAGTTCTCTTTCT	GGTTTCGTTTCTCTGCCTCC	60.037	58.842	205
	comp37148_c0_seq1	at	8	1290	1305	AGCACACACTAGCAAACAAGC	CCATCGCTCTGGGTCCAAAT	59.665	60.107	398
	comp37153_c0_seq1	ct	8	55	70	TGCAGGTCATTCCATGCCTT	CGTGGGTCTGGAAATTCCCA	59.96	59.962	448
	comp37226_c0_seq2	ct	9	169	186	ATCTTCTCCTTCAACCGCCG	TCAACCACCACCAAACCCAA	60.108	59.959	235
	comp37241_c1_seq1	ct	8	96	111	TTTATTGCTCTGCAGTCTGC	ACACACACGCACTGAGAGAG	56.425	59.969	129
	comp37273_c0_seq2	ct	8	934	949	AACAAGCTGTGACCCCTTCC	ACAAGGGTTGACTTCGGGTT	60.179	59.451	480
	comp37320_c0_seq1	ta	8	104	119	CACACGGAGAAGTGAAGGCA	CAGGCCACATTGGGTTGTTG	60.25	59.966	423
	comp37342_c0_seq2	ag	8	215	230	AACGCTTCCACCACCTTCAA	GGTGGTGCGGTTGAAGATCT	60.107	60.322	492
	comp37382_c1_seq1	ga	10	80	99	CCCGAATCACAGGCAAAAGC	CACCGTTCCTTTCTCCGTCA	60.109	59.967	320
	comp37410_c0_seq1	at	9	1234	1251	TTGTGCTGTGGGCGAAAATG	CTGTGTCGTGCTCATGACCA	59.968	60.32	319
	comp37411_c0_seq1	ta	11	1394	1415	CTTGTATGTGGGCCACTGGA	GTCTGGTGCTGTCATCTGCT	59.672	60.037	241
	comp37474_c0_seq1	ta	9	521	538	GATGGCGTGACAGAATTGGC	AGCTTCAGCACTACCGTCAC	59.901	60.038	303
	comp37474_c1_seq1	tg	12	3277	3300	GGCAAGCGATGGGATATGGA	TGTAACGCTACAGAGTGGGC	59.963	59.754	361
	comp37484_c1_seq1	tc	8	1065	1080	TGGCCTTCAAGCGCTCATTA	AGATCACGTGTCGATTGCGT	60.036	60.109	285
	comp37504_c0_seq1	ct	8	218	233	CAATCCTGCACCCGATTCCA	GGCGATTTGGGTTTCGATCG	60.394	59.972	274
	comp37504_c0_seq2	ct	8	218	233	CAATCCTGCACCCGATTCCA	AAATCGGCCACCATCACCAT	60.394	60.033	460
	comp37542_c0_seq1	ct	9	81	98	ACCACATCACACTTCGAAACG	ACGTACAACGAAGGCGAAGT	59.135	59.969	345
	comp37542_c0_seq3	ct	9	81	98	ACCACATCACACTTCGAAACG	GCGTACCACCATAGCGATCA	59.135	59.968	226
	comp37574_c0_seq1	at	9	2204	2221	ACTGCGAGATTGCTTCTGCT	GCGGTTCTCAGCATCCAAAC	60.037	59.831	131
	comp37702_c0_seq2	tc	8	20	35	CGTTTTGGTTGGGGAGAAGT	ATTCCGGGCATCGTTTTCCA	58.312	60.323	247
	comp37709_c0_seq1	at	8	193	208	CAATCACATCCAGAGTCGGAGA	GGCTAGCGTCGGACTTCTAC	59.571	59.971	413
	comp37713_c0_seq1	ct	8	397	412	TGCGTTTTCCTTTGCCCAAG	TGCAGCGACCCTTTTCATCT	59.896	59.963	238
	comp37828_c0_seq1	ct	9	210	227	AGAATTCGAAGCTGCCCACA	AGCCCAGCGACTGTTGTAAA	59.963	59.892	332
	comp37914_c0_seq2	at	10	1189	1208	GCAATGAAACGGTTCGGTCC	CAGGAGGTTGCTGTGAGAGG	60.11	60.037	476
	comp37920_c1_seq1	at	8	309	324	GCAGGTGGTTCTTGGTCTGA	GCTGTGCTCTGTGTTGCTTC	59.891	60.041	322
	comp37941_c0_seq5	tc	9	56	73	GGATGCTGCTACTTTTCCATTCC	AGCAAACTGATCCCACCCTT	59.933	59.22	158
	comp37941_c0_seq8	tc	9	56	73	GGATGCTGCTACTTTTCCATTCC	AAGAAGAGGAGATCGACGGC	59.933	59.258	273
	comp37968_c0_seq2	ta	8	1259	1274	CCATCAACTGTCGTGCTCCT	TTCAAGAGGCCCGGTATGTG	60.037	59.748	256
	comp38028_c1_seq2	ag	8	889	904	CGTCAAATGCCCTGTTGCAA	AATGCCGGTTTAGCCATTGC	59.968	59.824	451
	comp38028_c1_seq3	ag	8	853	868	TGGGTCCAAACTTTGCCAGT	CGAGAAAAAGCAGAGCAGCA	60.033	59.13	208
	comp38028_c1_seq4	ag	8	889	904	CGTCAAATGCCCTGTTGCAA	CGAGAAAAAGCAGAGCAGCA	59.968	59.13	393
	comp38028_c1_seq7	ag	8	853	868	TGGGTCCAAACTTTGCCAGT	AATGCCGGTTTAGCCATTGC	60.033	59.824	266
	comp38045_c0_seq3	ta	8	260	275	AGCCATCGAACTACTTCACGT	CATGGGTAAAGGGACTCGCA	59.455	59.748	424
	comp38061_c0_seq2	ct	8	32	47	TCCCAATCTCCAATCCCCAC	TCGCTCTCTGTCTCCCTCAA	59.074	59.962	382
	comp38134_c0_seq1	ct	9	88	105	TCGACACCAAGCAACACTCA	CCGCTGTCGAGGAGGAAATT	59.823	60.108	327
	comp38203_c0_seq1	tc	8	688	703	TGAACACTGCACCCGTCTAC	CTGTGAAGGAATGTAGTTGTTG	59.967	55.32	379
	comp38222_c0_seq1	at	8	242	257	ACTCAACTAAGGGACAGACCT	GTAGATGGACGAGCTTGGGG	57.738	59.895	156
	comp38222_c0_seq3	at	8	242	257	ACTCAACTAAGGGACAGACCT	GGGCATAGCTCAGCTGGTAG	57.738	59.965	172
	comp38222_c0_seq7	at	8	242	257	ACTCAACTAAGGGACAGACCT	GCTCAGCTGGTAGATGGACG	57.738	60.249	165
	comp38262_c0_seq3	at	10	613	632	AGACGGAAGCTCGCAAATGA	GCAACCGAGCATGAAAAGCA	60.037	60.039	302
	comp38297_c0_seq1	ta	9	810	827	CCAGATCAACAGAATGCGCG	TGCATGATCACACCCCACAA	59.973	59.888	308
	comp38306_c0_seq7	ct	9	129	146	GCCGTTGGAAGCCAAATCAA	AGCTCAGCAGGAATTGTCCC	59.683	60.035	337
	comp38408_c0_seq1	ct	9	208	225	CCTTGAAAACCTGCCCGTTG	ATGTCCGCAAGAGAAGCCAA	59.968	59.963	281
	comp38446_c0_seq1	tc	8	67	82	GTGTAGTTCCCGCGAGTGAA	AGGGAGGAGGCTGAGAAGAG	60.039	60.032	175
	comp38470_c0_seq1	ct	8	53	68	CTCAGCCGCCTCTACTTGTC	TGTGCTCGCCTTGACAATCT	60.179	59.965	449
	comp38474_c0_seq1	ag	8	157	172	TCGCTCTGCTCAATACGCAT	ACGCCATGTTCTCCTTCTGG	59.897	60.036	395
	comp38497_c0_seq1	at	8	1137	1152	CCAACTAGCAGCCTGACCAT	CCCTGCCACCCAGAAGAATT	59.746	59.96	489
	comp38538_c0_seq1	ct	8	86	101	AGCTACCAGTCAACCAGCTT	GCCTTTGAACGTCCTCTCCA	58.94	59.965	228
	comp38574_c2_seq1	ag	9	300	317	ATCGTGAGGCGGTTGTTGAT	TAAGTCCCTCTTGTGCTGGG	60.036	59.016	230
	comp38574_c2_seq2	ag	9	300	317	ATCGTGAGGCGGTTGTTGAT	ATGAGGGAGTGGCTTCAAGC	60.036	60.035	306
	comp38584_c0_seq1	ag	9	308	325	GCAAGGTGTTAGGGCTCACT	TGCCCCTCAAATGCTGCTTA	59.963	59.961	452
	comp38610_c0_seq1	ct	8	2199	2214	TGTAGAGATTCGTCGTCGCG	CGACGACGACAAACAATCACC	59.974	60.137	497
	comp38618_c0_seq1	ga	8	3202	3217	AAACCGAAACCGAGCTAGGG	ACAACAACCCACCCAGAACA	60.037	59.667	158
	comp38623_c0_seq1	at	8	1486	1501	TGATGCCACAGTCTGACAGG	AAGTGGGAGTGCATGTGTGT	59.677	59.817	446
	comp38689_c0_seq1	ag	9	3249	3266	CAGCCCCATTTGAAGTTGCC	TTACCTAAAAGGGGTGGCGG	60.037	59.671	175
	comp38885_c0_seq1	ta	10	1892	1911	TCGAGGATGGTTGGGGTTTG	GATATACCATGAACATCCCTGT	59.962	55.097	406
	comp39025_c0_seq3	ag	8	1480	1495	AGGAGGACCCAGATGAGGAC	ACCCCTCTCCTTCACTCTTCT	60.032	59.565	395
	comp39037_c0_seq1	ag	8	627	642	TGACCTCTTCACCGCAAACT	TGAGCCAACCTCATTCCGTC	59.532	60.036	457
	comp39037_c0_seq2	ag	8	657	672	CCCCTAATTTCCAGAGGCCG	TCCACGCTAGGATTTTGGCC	60.179	60.394	409
	comp39053_c0_seq1	ag	9	216	233	TGCGCTGTGTGTCAGATCAT	CGATCGAGGCTTCACGAGTT	60.037	60.179	207
	comp39055_c0_seq1	at	9	373	390	AGCCCTATTTGCAGAGTGTCC	GGCTGCTAGTTGGAGGTACA	60.065	59.097	457
	comp39097_c0_seq1	ag	8	1441	1456	TGGTGTTGGTGTTGGTGGAA	CTCTGCTCTCTCACATGCCA	59.96	59.464	438
	comp39155_c2_seq1	ta	8	473	488	GGAGGCAGCAGCTCTTGTAA	AGTGTGGGATCCAACACGAA	60.036	59.238	325
	comp39155_c2_seq2	ta	8	473	488	GGAGGCAGCAGCTCTTGTAA	CTTGTGCAATGCGGGATCAC	60.036	60.179	307
	comp39186_c0_seq1	ag	8	126	141	GCAAACCCCTCCCTCTTGAA	CAACAAGCCAACCACTGAGC	59.888	59.969	294
	comp39197_c1_seq1	ag	9	1236	1253	CAAACGCGGCCATTTCTTCA	TTTTACCGAGCCCACGTGAA	60.04	59.894	450
	comp39197_c1_seq2	ct	9	121	138	AGCTGTGTTGTGGAACCAGT	AGACAACAACCCAAGAGGCT	59.744	59.153	238
	comp39200_c0_seq1	ga	9	76	93	CAGCACCACGTCTCCTCTTT	AATCTTGACCCTGCTGCCTC	59.966	60.035	338
	comp39224_c0_seq1	at	8	211	226	GCACAGCTCTCTTGAAAGTGC	CACTTGCAAATCCCAAATTGAACC	60.069	59.786	241
	comp39224_c2_seq1	ta	8	152	167	CGTCATTATCATTGATCGTTCG	TACCTCCACCCAAATTCGCC	55.826	60.035	389
	comp39261_c0_seq3	ag	8	661	676	GGTCTTGTGCGCAGAGTTTG	AATGGCGATCAAGAGGTGCA	60.041	60.035	411
	comp39266_c0_seq1	ga	8	2172	2187	TGGTAGTTGAGCGTTGGACG	CGCTTCCTTTTATCTCACGCC	60.319	59.672	230
	comp39305_c0_seq1	ga	8	79	94	GGAATTCCGCACCTAACG	CTCGTCTGGGTATACCGTGC	55.89	59.97	269
	comp39441_c0_seq1	ta	8	1795	1810	TGTGTCGGATTGTGGTGGAG	CTCCTCACTCAAATTTACACACACA	59.965	59.473	175
	comp39457_c0_seq1	ga	10	1958	1977	GTCGCCGTTTTTGGACGAAA	TGAATTTCGACTCTTCGTCCTGT	59.972	59.995	473
	comp39457_c0_seq2	ga	10	1447	1466	CCCAGAATGAAGGGGCGATT	GCCTTCAGTCACTTGTGTGC	60.107	59.691	406
	comp39474_c0_seq1	at	8	1719	1734	GCCCCTCAACATGCCTACTT	CCCAAGACTTCGGTGATTCCA	60.034	59.997	331
	comp39474_c0_seq5	at	8	1822	1837	GCCCCTCAACATGCCTACTT	ACGAGAGGCTCACGTTCAAT	60.034	59.396	299
	comp39513_c0_seq1	ag	9	47	64	CGAAGAGAGGAGATTCTACAGACG	CTCCATTCTCAAACCGGCCT	60.025	60.035	111
	comp39549_c0_seq1	tc	10	81	100	TAGGCACACGTGTTCAGCAT	CACGCAACAAATGGCGAGAA	59.965	60.041	234
	comp39612_c0_seq2	at	8	548	563	TGCCAGTTATGCTGTGGTTGA	GGCTGTTATTGCACCGTGAC	60.203	59.832	226
	comp39623_c0_seq3	ca	8	75	90	AAAGCAACAAAGACACACGC	CGTTGTAGGCATGGGTCGAT	58.092	60.179	330
	comp39689_c0_seq1	ta	10	61	80	TCAGTACGGGCTCTTATTTCT	ACGCACAAGTGGTTAGCTGT	56.178	60.179	323
	comp39689_c0_seq3	ta	10	61	80	TCAGTACGGGCTCTTATTTCT	CCCCGGCTTACTCATTGCTT	56.178	60.394	367
	comp39696_c0_seq1	ga	8	190	205	GCACCTGGTTCCTATGTTTA	TCAATGGCCCCCAACTTCTC	55.042	59.96	472
	comp39699_c0_seq1	ag	9	1420	1437	GTACCACAATGTCTCCGCCA	CAAACACGTCCACACTCTGC	60.037	59.695	245
	comp39712_c0_seq1	ct	9	863	880	GTAACCGGTGACTGGGTCTG	TTCTGAACCGAGTCTCACGC	60.038	60.039	418
	comp39727_c0_seq1	ct	8	89	104	GGTCTCTCTCTGTGTGTCGG	GCTGCTCTTGCTACTACCGT	59.476	59.826	364
	comp39779_c1_seq2	at	8	234	249	GCAGGTAAGAGATCCTGTGCA	GCTGCTTTGCTTTGCTTTGC	59.792	60.042	233
	comp39795_c0_seq1	tc	8	142	157	ACCCACTTGTGTTGTGAGCT	AAACGGGCTTTTCGAACTGC	59.744	59.97	361
	comp39800_c0_seq1	ga	9	3265	3282	TCCCCACGAAACCTAACTGC	CAAACCCACCAAAACCTGCC	59.964	60.179	142
	comp39930_c0_seq1	ga	9	385	402	GGCTTGTGTCTGACAGAGCT	GCCACTGCGATGATAGCTCT	59.965	59.967	219
	comp39930_c0_seq3	ga	9	1798	1815	CAACGGGTTCTTGCACACAG	GCCACTGCGATGATAGCTCT	59.971	59.967	457
	comp39970_c0_seq1	ta	8	878	893	CGCACCCTCCTTGATTCCTT	GCCTACACAGACAAGGCTCA	60.035	59.678	416
	comp39973_c0_seq1	ag	8	2211	2226	CACATCCAATTCCAGCCCCT	CCGAGTCAAAACACCCTCCA	60.033	59.892	129
	comp39988_c0_seq2	ct	9	118	135	TCGGCAAAACCAAACCAACC	TGGTTGGTAATGAGGCGCTT	59.824	59.962	476
	comp39988_c0_seq5	ct	9	118	135	TCGGCAAAACCAAACCAACC	GGCCAATGCACAACACTCTG	59.824	60.039	286
	comp40063_c0_seq1	ga	8	1049	1064	AGGTAGTCAACAAGGGTGCG	ACCATACAGCAACAACAGCG	59.965	59.126	357
	comp40101_c0_seq3	ag	9	66	83	GCAATCGCTTTCGTGTAGCT	AAAGAGAGGGTTGACGCCAG	59.278	59.965	117
	comp40106_c0_seq1	ag	8	542	557	GGTACCGACACAGCTTGGAA	CCACCTCACCACCACTTACA	59.966	59.238	354
	comp40114_c0_seq1	ta	9	190	207	GGTTGCTGAAATGGCTGCAA	GCTCCACACCCCATGAATGA	59.966	60.034	331
	comp40114_c0_seq2	ta	9	190	207	GGTTGCTGAAATGGCTGCAA	CGGACTCGGGTCATGTGTTT	59.966	60.32	479
	comp40114_c0_seq6	at	9	1055	1072	TTCTTGCCGCCTCCATTGAT	GCTCCACACCCCATGAATGA	60.034	60.034	441
	comp40114_c0_seq7	ta	9	293	310	TTGCAACATCAGTGCACTGC	CGGACTCGGGTCATGTGTTT	59.969	60.32	472
	comp40114_c0_seq8	at	9	1055	1072	ACCGCCCATTGTGTTCGTAT	CGGACTCGGGTCATGTGTTT	60.036	60.32	419
	comp40114_c0_seq9	ta	9	293	310	TTGCAACATCAGTGCACTGC	GCTCCACACCCCATGAATGA	59.969	60.034	324
	comp40179_c0_seq1	tc	9	106	123	TGTGTTGAAGCTCAAAGTCTCA	ACCACCACTATCGACACTGC	58.127	59.753	114
	comp40208_c0_seq1	ag	9	2239	2256	GGGAGTGATCGTTGTTGGGT	CTCGCGCCTATCACAGCATA	59.964	60.039	125
	comp40237_c0_seq3	tc	8	40	55	GCGCTGAAATCGAGCATACG	AGGAAAGCACGCGAATGAGA	60.112	60.037	312
	comp40237_c0_seq6	tc	8	40	55	GCGCTGAAATCGAGCATACG	CTAGACGCTGCTCCTCTTCG	60.112	59.971	326
	comp40318_c0_seq1	ga	8	2315	2330	AGTATCTCCACCGCCACTCT	GAATTGGATTGCCGCGTTGT	60.033	60.109	449
	comp40333_c0_seq2	ag	8	134	149	TGGTTCCAACGGACAGTGAG	GGCCATCAACCCTTTGGAGA	59.894	59.96	495
	comp40343_c0_seq3	ta	8	243	258	AAAATGGGGCAGAGGGCTAG	GTCCCCTCCCTCTCCATCTT	59.74	60.031	262
	comp40369_c0_seq1	ga	9	1163	1180	TATGCCCAGTCCAACGACAC	GCTGAGAGCAAGGTGGACTT	60.037	59.964	399
	comp40511_c1_seq1	tc	9	312	329	AGGGGTAGTCAGAGAAACCCA	GGGACTGAGTGCTTGTGTGA	59.849	59.893	338
	comp40536_c0_seq1	at	8	28	43	ATTCAGTACTGTTGTGGCAA	GTTGTTGGTGCAGCAGCTAC	55.184	60.04	486
	comp40539_c0_seq2	ta	8	671	686	GGATAAGATCCGCTGGGTACG	GATGGTGCCAATGTGCATCT	60.068	58.891	441
	comp40580_c0_seq1	ct	8	1248	1263	GCGATTCCTCGTGTTGATGC	GCCAAGATCACACCTGTCGA	59.973	60.037	213
	comp40617_c0_seq2	tc	10	281	300	GCAAGGAAGAACCCACCACT	CGGACTCATCATCCCATCGG	60.179	60.038	106
	comp40619_c1_seq1	ga	8	203	218	TGGTGCAGAAACCACATTGA	CCCTCCAAGTGACAAGACCC	57.936	59.963	213
	comp40619_c1_seq3	ga	8	203	218	TGGTGCAGAAACCACATTGA	GCTCATGAGGCCTTGGAACT	57.936	60.035	482
	comp40624_c0_seq1	ag	9	190	207	GATCTGGGTTGGGTCGAACC	TCATCAGCAACTGGTCCAGA	60.393	58.649	101
	comp40641_c2_seq1	gt	9	123	140	GCACACCTAAACGCATTGTGT	TGGTTGCAATTATTAGGAGCCA	60.002	58.025	169
	comp40854_c0_seq1	at	9	1003	1020	GCCAACCCAATCCCACCTAT	GTGCTTGCCGTCATCTCTCT	59.738	60.108	100
	comp40891_c1_seq1	at	9	3666	3683	TACTGGCCTACATGGGAGCT	GCACTTCCAGATCGCAGAGA	60.031	59.826	455
	comp40891_c1_seq2	at	9	3666	3683	TACTGGCCTACATGGGAGCT	TGCTGCTTCATTTGAACGAACT	60.031	59.382	205
	comp40907_c0_seq1	ga	9	3842	3859	TGAGCTTCATTCTGCAGCGA	TGGTCACACGATCACGATCC	60.037	59.827	489
	comp40927_c0_seq12	at	9	356	373	ACACAATCCTAACCGCTGCT	GGTTCCGTTTAGCCATCCCA	59.675	60.035	248
	comp40947_c0_seq1	ta	9	281	298	GCATTAGCTTGGGTTGGCTG	TCTGGTTGGGATTGATTGCCA	59.826	59.923	445
	comp40947_c0_seq3	ta	9	281	298	GCATTAGCTTGGGTTGGCTG	TCACTGGCACCACAAGATGA	59.826	59.236	295
	comp40958_c0_seq2	tc	8	34	49	AGCAACAACTCAGATCAGGTGA	AGGGTTGAGTTGGGCACAAT	59.63	59.812	297
	comp40970_c1_seq1	ta	9	641	658	TCACGCGCCTCATCTTCATT	CATGTCCGCGTCTTGCAATT	60.108	59.831	487
	comp40973_c1_seq1	at	9	609	626	CCCGGTGGATGTTTCTTCCA	GGACCTCCTCTGCCATTTCC	59.962	60.107	475
	comp40991_c0_seq2	ga	9	3320	3337	TCGCTTGAAGCCCTCAACAT	CCCCCAAGTCCCTTGTGAAG	59.963	60.251	478
	comp40991_c0_seq4	ga	9	3319	3336	TCGCTTGAAGCCCTCAACAT	AGGGACTTACGAGGATTGGA	59.963	57.455	447
	comp41003_c0_seq1	ta	8	111	126	TTCCTTGTTTGTGGGCCACT	ACATGCATTGTGGACAAATCGT	60.033	59.442	369
	comp41026_c0_seq1	ag	8	2164	2179	CTCCTTGATGAGTTGCGGGT	ACTTCTCTCTCGCCACCTCT	60.036	59.961	337
	comp41065_c0_seq1	ga	9	1128	1145	GAGAGCCATCGGAGAAGACG	AGCCCATTTGTCTTTACTCTCA	59.97	57.359	161
	comp41097_c0_seq1	ag	8	411	426	ACTTGTGTCTCAGCCGACAG	AACGGCAGCAGAGCTTAAGA	59.967	59.678	267
	comp41098_c0_seq1	ag	9	215	232	GGAGTAGGCCACTTAACGCA	TTTGGCCTCTCTCTCCACAC	59.752	59.313	214
	comp41124_c0_seq1	ct	8	295	310	TGTGTGGAGGAAGCTGCAAA	TAAGAGCCACAGGATCCCCA	60.107	59.956	350
	comp41149_c0_seq2	at	9	1161	1178	GGGATGTATCGCAGCATGGA	GACGTCCAACCATAGCCACA	59.965	60.037	491
	comp41186_c0_seq3	at	10	249	268	AAGGTGGAGGCCCTGGATAT	CGCATGGAAACTATGCAGCC	60.029	59.97	382
	comp41186_c0_seq4	at	10	418	437	CCGGCAGAGTTCCTGGAAAT	CGCATGGAAACTATGCAGCC	60.035	59.97	372
	comp41186_c0_seq5	at	10	409	428	AAGGTGGAGGCCCTGGATAT	CCCCTACTTACGGAGGTGGA	60.029	60.033	317
	comp41186_c0_seq11	at	10	368	387	CCCCTACTTACGGAGGTGGA	CGCATGGAAACTATGCAGCC	60.033	59.97	408
	comp41186_c0_seq14	at	10	363	382	CCCCTACTTACGGAGGTGGA	AAGGTGGAGGCCCTGGATAT	60.033	60.029	312
	comp41186_c0_seq16	at	10	400	419	ATCACGTCCTACACAGGGGA	CCCCTACTTACGGAGGTGGA	59.959	60.033	337
	comp41186_c0_seq17	at	10	400	419	ATCACGTCCTACACAGGGGA	CGCATGGAAACTATGCAGCC	59.959	59.97	411
	comp41196_c2_seq1	ga	8	115	130	AGGGGGACGAAACGAAACTC	AATTGGTGTGGTGTGGTGGT	59.966	60.033	225
	comp41215_c0_seq2	ct	8	1152	1167	CGTGAAGCTACGAATGCAGC	CTGGAATTGACTTTCGAGAGA	59.974	55.367	452
	comp41217_c0_seq1	ga	9	1813	1830	GAGGTTCAGGTGGGATCTGC	CAGATCATGGACCCAAGTCGA	60.107	59.518	464
	comp41263_c0_seq1	tc	8	3951	3966	GAGCTAGGACTCGCCATCAC	TGCACAACTCAACTCAACACAC	59.969	59.839	170
	comp41323_c0_seq1	ct	8	1397	1412	GGCTCCGTCGTCGTATTCTT	GGCACGAAATTATGGGTGCG	59.9	60.248	216
	comp41376_c0_seq2	at	9	767	784	CCCTTCCCCGCCACTAAATT	TGCAAGTTGGGATATAAGAGTAGGA	60.034	59.097	495
	comp41389_c0_seq1	ag	8	144	159	GACCTCCAAACACGGCCTTA	TTTGGGATGCTTTTGCCGTG	59.964	59.967	185
	comp41407_c0_seq4	ct	9	203	220	CCTTCGCTTCATCGCCAATC	CATGTCTGTGCCTCCACCAT	59.694	60.035	309
	comp41407_c0_seq5	ct	9	203	220	CCTTCGCTTCATCGCCAATC	TCTTCGAGCGACCTTCAACA	59.694	59.328	242
	comp41407_c0_seq13	ct	9	468	485	GCCATCATCACCACTGTGGA	TCTTCGAGCGACCTTCAACA	60.035	59.328	169
	comp41415_c0_seq1	ac	8	812	827	AGACACCAGTGGCACCTCTA	AGAAGGCGATGACGATCCAG	60.179	59.613	426
	comp41424_c0_seq1	ct	9	331	348	GGGTCCCACCACAAAGTCTT	CTCGGCTTCGATGATGACGA	59.815	59.971	499
	comp41644_c0_seq1	ag	8	1288	1303	AAACCCGCTAAGCCTTCCTC	GTCTCTCTCTGTCGCGTCAA	60.035	59.482	476
	comp41647_c2_seq2	ga	8	1368	1383	GGTGTGGGTTTGGAGATCGT	CTTCAGACTTCAATCAACAACC	59.964	55.58	103
	comp41680_c0_seq2	ga	8	242	257	TTGCCGATTTCACGTAGCCT	TCTCCAGTTCTCCACCCCAT	60.037	59.881	460
	comp41694_c0_seq1	ga	9	1361	1378	AATTCTTGGTGGCGAGGAGG	AGTCCTTGCAAGAGACGACT	60.035	58.667	376
	comp41703_c3_seq1	ac	8	800	815	TGGACCACAACTTCTACGGC	CGCACCATCTGTCTCAGTGA	59.966	59.755	326
	comp41703_c3_seq5	ac	10	800	819	TGGACCACAACTTCTACGGC	TTGCAGGAGTCCTATCGGGA	59.966	60.033	439
	comp41713_c2_seq1	ta	8	71	86	TCTCTATGAATGGAGATGTCCT	ACCGAATCCCCACAGTGAAC	55.504	59.964	233
	comp41757_c0_seq3	at	8	1012	1027	GACAACACTCACGCTCAGGA	TTGTCCATGCCAGAGTAGCC	59.968	59.747	188
	comp41823_c0_seq5	ag	8	28	43	GCTGAGCTGAGAAGCCGATA	CATCTGTTGAGGTGGCAGGT	59.613	59.963	397
	comp41850_c0_seq4	at	8	342	357	GCACAGACCGAAACCGAAAG	TGCATGCTGTGGTTTTGCTC	59.765	59.968	499
	comp41850_c0_seq6	at	8	254	269	TCCCTTCTTGCGAAACCGAA	GCATGCTGTGGTTTTGCTCC	59.893	60.668	500
	comp41919_c0_seq1	ag	8	104	119	TTGATAGGATCACGCACGCA	TCTTTCCTTCAGAGGTACTTCCA	59.825	58.51	168
	comp41964_c1_seq33	tg	8	591	606	CCTACCTGACCCAGAGTCCA	CTTCACCACCACCACCATCA	59.959	59.89	263
	comp41964_c1_seq34	tg	8	372	387	GAACGAGCGAGGAGAGCTAC	CTTCACCACCACCACCATCA	59.972	59.89	382
	comp42159_c0_seq1	ta	10	252	271	AGCAAGATCAAGCTGAATCCGA	TCCACGGCCTCCTTATACCA	60.093	60.032	178
	comp42171_c1_seq1	ct	8	174	189	TTGGGTCATGGGTGGTTCTG	GAGAGAGAGGGAGAGAGAGGT	59.888	58.872	158
	comp42189_c0_seq1	ga	10	220	239	ATTGTACATCCGCCACGTGT	CGAAAACCCTTCACCGGAGA	60.037	59.966	251
	comp42209_c3_seq3	ag	8	402	417	CCATCTCCCTGGAGCGATTC	TGGACCGGGTGTATGAGCTA	59.965	60.033	498
	comp42220_c0_seq1	ct	9	1787	1804	ACTGACCAGAACACCAAACCA	TGACTTGTGATGGGTGTCGG	59.716	59.965	310
	comp42220_c1_seq1	ag	8	129	144	TCTGTTTGGGGGTCAGGAAA	GTGGTTTCCAGCAGCAAGTG	58.773	59.969	346
	comp42261_c0_seq2	tc	8	423	438	CCCGTCCGAGAACGTACATT	TCCATTCTTCTGCCGCACAT	59.828	60.035	419
	comp42348_c0_seq1	ta	9	239	256	ACCGACGAATGTCACTCACA	GGCGTTAGAGGGGGATGATG	59.328	59.965	287
	comp42416_c1_seq1	ga	8	194	209	GGTGGACAAAAACAATAAAGCCAC	CGGCTCACCTCTTCAACACT	59.49	59.966	232
	comp42426_c0_seq8	ag	8	164	179	CAGATACACTGCAGAAGTAAGT	GACACTCCTGATCGTTGGCA	55.588	60.037	445
	comp42440_c0_seq1	at	10	1398	1417	CCTGGTCGAACATGGAGCTT	AGGGATCATAAGCATTGGCA	60.036	56.943	345
	comp42455_c0_seq1	ta	8	1907	1922	AGTTAGAGGTGAACAGGCGC	ACGAGTTAACAACTGACGTAGT	60.037	57.441	483
	comp42489_c1_seq1	ta	9	209	226	TGGACTGTTGGCATCTAAACCT	CCATCGAGGTTTCTGGGGTT	59.625	59.672	105
	comp42501_c0_seq3	tc	8	1397	1412	ATGGGATGAATGCAGGGCAA	ACTTTCCACTCATCCCCTGC	60.032	59.67	298
	comp42510_c0_seq1	ta	10	261	280	GCAGAAAGAAAACCGGCATGT	GGCTTAAAACGCCAACTGCA	60	59.969	495
	comp42548_c0_seq1	ac	9	284	301	TTACCCAAGCAACCCATCCC	GACTGGGAAGGTGGTGAGTG	59.96	59.965	324
	comp42558_c1_seq1	ga	9	183	200	TTGTACCTGCTCCGACGAAC	CATAATCCGCCCTCGCTCTT	60.039	59.966	216
	comp42653_c0_seq1	tc	8	1313	1328	TCGATGTAGTTTGGGGAACAAGT	CGACCAATGGATTCAGACGG	59.928	58.71	421
	comp42664_c0_seq1	tc	8	866	881	TCATGGGGTTGTCGGACATG	AACCTCCTCTTCCCATCCCA	60.036	59.879	202
	comp42731_c0_seq3	tc	8	1101	1116	GCAGATCCGACAAAACCAGC	GGAGAGAGTGGTTGATGGGG	59.831	59.456	321
	comp42731_c0_seq13	tc	8	1079	1094	ACCGCACAAACTTCCGAGAA	GGAGAGAGTGGTTGATGGGG	60.179	59.456	480
	comp42731_c0_seq77	tc	8	179	194	GGAATAGCAGGGTTGGTGTCA	GGAGAGAGTGGTTGATGGGG	59.996	59.456	168
	comp42743_c0_seq7	ag	10	560	579	CCCACAGGTTGCAGGAAAGA	TCTCACTCTCCCCCTCTCAT	60.179	58.686	248
	comp42743_c0_seq17	ag	10	473	492	GCTTGGTGTCATGCCCTAGG	TCTCACTCTCCCCCTCTCAT	60.749	58.686	369
	comp42774_c0_seq1	ga	8	3510	3525	CATCATGGCTCATGCTGCAC	ACTCTGATGTGTTGTCGAAGT	59.969	57.265	240
	comp42807_c0_seq4	ga	8	955	970	GGCTGCTCCTATGGTTGGTT	CAGGGTGCGAGGTCTACTTC	60.034	59.826	248
	comp42807_c0_seq5	ga	8	1279	1294	CAATACAATGCCGACGCCAG	CAGGGTGCGAGGTCTACTTC	59.972	59.826	376
	comp42899_c0_seq5	ct	8	412	427	ACAACTATTCTCACGCGCCA	CCGGTGGCAATTTGCTGTAA	60.038	59.399	362
	comp42904_c0_seq1	ag	9	1325	1342	ATTGTCAAGCTGCTCTGGCT	GAAAGACCCGAGAGCTCCAC	59.962	60.109	225
	comp42917_c2_seq1	at	8	240	255	CTTCGCACACTTGACACTGC	ACTCCTCTTTCATGGCAGCC	60.042	60.035	395
	comp42965_c0_seq6	ct	10	1424	1443	TGTGTGTGGAGGGAAGCATT	CTAGGTGGATCGAGGCGATG	59.522	59.758	403
	comp42976_c0_seq1	ga	9	2510	2527	TCGGTGAATTCAGAGGTGGC	TTCCCTCCCGGTCTACACTT	60.036	59.884	302
	comp43007_c0_seq1	at	8	421	436	GTTCGAAGGAGGGTGTCACC	ACTTGCCATCCACAAGCAGT	60.321	60.179	290
	comp43007_c0_seq2	at	8	715	730	GCAGAGCTTGGACCTGATGA	ACTTGCCATCCACAAGCAGT	59.749	60.179	494
	comp43007_c0_seq5	at	8	543	558	GTTCGAAGGAGGGTGTCACC	AATGTGGCTCCTCGTTGTCA	60.321	59.604	325
	comp43061_c0_seq1	ag	9	2738	2755	GTTTCAAGTCGGTGTGCCAC	CGCGGCATCTAACTCCTCTT	59.971	59.897	299
	comp43094_c0_seq2	ga	8	499	514	GTGGCTCTTCGGTTTGGGTA	TCGCCGTCGTGTCAAATGTA	59.964	60.039	405
	comp43098_c2_seq1	ct	8	97	112	TTCTGCCATGTCGTCACAGT	TGTTGGAGGCTCAATGGGAC	59.607	59.962	413
	comp43122_c0_seq1	tg	8	668	683	TGCCACGAAATCAAAGCTGC	AGCTTACTCATCCCACACAA	60.039	56.453	429
	comp43196_c0_seq4	ag	8	273	288	AACTGGCTTCGGACCCAAAA	TCCCTTTCTCTCTCTCGCGA	60.106	60.035	148
	comp43199_c0_seq1	tc	10	112	131	CGATTCGCGTCGATTTGCTT	AGCCAGGGGTTTTTGAACCA	59.975	60.032	366
	comp43210_c0_seq2	tc	8	33	48	CCCTCAATGACATGGTCACTG	TAACGCCGTCTTGGAGAACC	58.637	60.038	481
	comp43288_c0_seq1	at	8	42	57	ACCTGAGTCAACAGTTCATGCA	GATTGGTCGTGGGGTTCCAT	60.159	60.034	386
	comp43301_c1_seq1	ta	8	260	275	AAGGCCCCAAAGACCTTTGT	AGATGGTGGGGCCTTCTTTG	59.735	59.96	453
	comp43304_c0_seq1	at	8	693	708	AAGTAGGTGCATGCAGAGGC	ACCTCACCAGTCACCACTCA	60.394	60.399	459
	comp43329_c0_seq1	at	9	1266	1283	CCAGAAGCAATTCGGAGGGT	CGAAACAAGCATGAGAGGCA	60.035	58.841	330
	comp43329_c0_seq2	at	9	270	287	AACGAATTCGCGAAGAGGGA	CGAAACAAGCATGAGAGGCA	59.754	58.841	254
	comp43384_c0_seq1	ga	8	1499	1514	CTGGTCCTCTGCACCAGATG	ACCCAATCCACACACATCCA	60.108	59.223	275
	comp43471_c1_seq2	ag	9	1549	1566	CAAGCGAAATCGTGCCCAAA	CGGTCCAAACGGCACTTTTT	60.04	59.898	398
	comp43471_c1_seq3	ag	9	1549	1566	CAAGCGAAATCGTGCCCAAA	CCCCACAGGAATCCCAACAA	60.04	59.886	423
	comp43484_c0_seq1	tc	8	249	264	GCATTAAGGTGCATCACTAACT	ACACAGGTTGCTTAACCAAGT	56.765	57.987	128
	comp43507_c0_seq1	tc	8	1899	1914	CCCAAGAGCAGAGAGTCAGC	CCCTTTTCTTCTTCCCCTCCC	60.108	59.994	473
	comp43530_c0_seq3	ag	9	867	884	TCCACCTGCACCTTGATGTC	TAAAACCGTGCGGGACTCAA	59.963	59.894	472
	comp43530_c0_seq5	ag	9	2549	2566	CTTCTCGATGTCCTCCGACG	TAAAACCGTGCGGGACTCAA	59.972	59.894	326
	comp43551_c0_seq1	tc	8	70	85	ACAAAACCGCAATTGTCGTGT	ATTGGGGTTGCTGGGTTTGA	59.867	60.105	419
	comp43564_c1_seq1	at	10	186	205	TGAAACTGGCTAGCTGATGGG	CTCCCTGCAACCTCCAACAA	60.065	60.179	318
	comp43565_c0_seq2	ct	9	64	81	AAAACACATGCGTTGCCGTT	AGGCGGTCATGTGACACATT	60.179	59.963	426
	comp43597_c0_seq1	tg	9	85	102	GTTTTAGCCCCAGCCTGTCT	CTCCGGTGATCAGTGCTACC	59.962	59.897	220
	comp43706_c0_seq2	ta	10	573	592	GATGTATGCGAGGCCTCCTC	TCTTTCATCTAAGCAGTCTGGC	60.038	58.133	433
	comp43710_c0_seq1	ga	9	203	220	AATGACCCGATGCTTGCTCA	AAAGTTGTTGGCGATGGTGC	60.035	59.968	414
	comp43726_c0_seq1	tc	8	137	152	AAAAGGCACTCCACCTCCAC	GAGCGGCTGTTTGTTGTCTG	60.179	60.041	227
	comp43768_c1_seq1	ct	9	57	74	CAGACAACAAAACAAATGACCCC	AGCAGAAACTCGGCATGGAA	58.881	59.963	397
	comp43768_c3_seq1	ga	8	372	387	AGTTGGTGACTTGGTGTGCA	CAGCGGAGTATCTGGTACGG	60.035	59.689	402
	comp43827_c0_seq1	ag	8	1785	1800	TCTCTGGCTCTCCGGATTGA	CGCTGAAGAAGACGACCACT	60.033	60.039	221
	comp43847_c1_seq1	ag	8	193	208	GCAATATTGTCGGCGGCATT	CTCCGAGATCCAGACACACA	59.969	58.823	315
	comp43847_c1_seq2	ag	8	166	181	CGCCAGATGTTTTACCAGCG	CTCCGAGATCCAGACACACA	59.903	58.823	209
	comp43897_c0_seq9	at	9	1873	1890	ATATCGGCACAATCGTCCCC	ACCCCATTTGCTGCTTCTTCT	59.965	60.203	325
	comp43909_c0_seq1	ga	8	1732	1747	ATTTGCGACTCTGCACCAGA	AGCTACCCAAAATTTTTGCCCA	59.965	59.292	197
	comp43946_c0_seq1	at	8	512	527	CAACGGCTCAACTCAAAGGC	TCCTTGCATGAGTGTCTTGT	60.04	57.063	171
	comp43978_c0_seq1	ag	9	42	59	GAGTGCCTGCCGTTTTGTTT	TTTAAACTGTCGCCGTCCGA	59.898	59.968	157
	comp43986_c0_seq1	ag	8	919	934	CCGGACATATGATGTGGCCA	TGTTGGACCAGTAATCGGCC	59.892	60.036	451
	comp44021_c0_seq1	ct	8	460	475	AAATCCCAACCCACACACGT	ACTGGAACCGCAACGATGAT	60.106	60.036	499
	comp44071_c0_seq1	ag	10	1533	1552	GTAGAATCCGCCCTCGACTG	TCCGTGGATAGCTGCGTTTT	59.969	60.037	225
	comp44097_c0_seq1	tc	8	1027	1042	ACCTTCTGTACAAGGCCACG	CGAGAGGGAGAGCAGAGGAA	59.965	60.395	478
	comp44097_c0_seq2	tc	9	1027	1044	TCGCCTTTTCCCTCTTCGAC	TAATCAGAGAAGCGGCCACG	60.038	60.179	200
	comp44135_c0_seq1	ac	9	382	399	GGCAAGGCCCCATTATTCCT	GCGCTCAGGCATTTGACAAA	60.106	60.039	375
	comp44142_c0_seq33	ag	8	311	326	AGGAGGAGAGACAGTGACAGA	AACCGGGCACAAGCAAATTC	59.292	59.967	115
	comp44173_c0_seq1	tc	9	2301	2318	AGGGTTTGGGTTTTGAGGCA	CTCCGAGCCACCACCTTATC	60.032	59.895	247
	comp44201_c0_seq12	ag	8	1793	1808	TCACCAGGCCTGAGCTATCT	CCTGCCAAACCCAAAACCAG	60.032	59.893	232
	comp44221_c0_seq1	ga	8	38	53	TTGAGTGGCAGCAGAGAGAG	AATCTCTTGCCCTTGGACCG	59.393	60.035	387
	comp44224_c0_seq1	ca	8	659	674	GTACCTCGCAAATGCCCTCT	AGACGCACCTCTAAGCCCTA	60.108	60.033	384
	comp44244_c0_seq1	ct	8	205	220	CTACACCCACCATCACCACC	TGACATAGACATCGGCGTCG	60.035	59.971	274
	comp44329_c1_seq4	ct	8	246	261	ACACGTTATCAGCACGATGC	GAAGGCAACAACAGCAGAGC	59.001	60.04	439
	comp44329_c1_seq7	ct	8	546	561	TGTGATGCAACCGGTGATGT	AGGAACCCTAACAGGAGGCT	60.251	59.881	453
	comp44329_c1_seq14	ct	8	529	544	AGCTCTCCACTTGCTTCACC	AGGAACCCTAACAGGAGGCT	59.964	59.881	497
	comp44335_c0_seq3	ga	8	1529	1544	TTTGTTTGCACCAGGTCCCT	AGATGCTTCCTTGTCCTTGGA	60.033	59.012	355
	comp44428_c0_seq4	gt	8	1840	1855	TCCTTTTGGCCCATACCACT	AAAAGCTTGGAGTGCGCATG	58.919	60.039	183
	comp44428_c0_seq9	gt	8	1759	1774	GCATGGCGAAAAGAACTGCA	AAAAGCTTGGAGTGCGCATG	60.039	60.039	498
	comp44532_c0_seq1	ga	10	1502	1521	AGAGAAATCAGTGCGGCGTT	CGTCCAGGTTCATCCTCCAG	60.321	59.823	439
	comp44532_c0_seq3	ga	10	1417	1436	GCAGCACAGAACCAAAGGTG	CCCCAACCTACCTTTTCCCC	59.969	59.959	348
	comp44532_c0_seq14	ga	10	268	287	AGGAGAGAAATCAGTGCGGC	CCCCAACCTACCTTTTCCCC	60.108	59.959	228
	comp44565_c2_seq1	tc	8	192	207	TAGCCACCACAACGACTGTC	AGTGGGACCGGGATAGTTGA	59.967	59.958	142
	comp44714_c0_seq1	at	8	1384	1399	CACGACGATGGCGATGTAGA	GTTGATTGGGCCAATTGGGG	59.971	59.747	338
	comp44735_c0_seq1	ta	11	2451	2472	ACCAGCTTCACAGTCTTGAGG	TCGTGTTACGCTGAACACGA	59.929	59.971	424
	comp44735_c0_seq2	ta	11	329	350	GAAACAGGCACAAGCAGCAA	TCGTGTTACGCTGAACACGA	59.897	59.971	390
	comp44764_c0_seq3	ct	9	108	125	CTCTACCTTCACCACCCACC	TCATCCTCCTCCGCTCAGAA	59.386	60.033	122
	comp44809_c0_seq1	ga	9	3573	3590	TGATACCAAACCGCCCCTTC	CGGCAAAATTGACCACGTGT	60.035	59.97	239
	comp44843_c0_seq2	at	8	870	885	GCATCCACTGCCTCCAGATT	GAGCCACTGGTTTTCCTCGA	60.107	59.965	381
	comp44931_c1_seq2	ag	9	54	71	AGAAGAAGAAGAGGAGGAGGGT	TCCCACTCTCCCCCATTCTC	59.615	60.327	257
	comp44937_c0_seq2	ag	9	970	987	CAGGTCCACCGTTAAGCCAT	CACCCACCCCACTCTTACAC	60.035	59.964	330
	comp44951_c1_seq1	ga	9	1889	1906	TTGGGAGCAGCACAGAGAAG	ATGCTTCTCTCACACAGCCC	59.964	60.036	178
	comp44960_c0_seq1	ta	10	4666	4685	CACCTCACTCACGTCGAACA	GGTGGCAACTCCTGAAGCAT	59.97	60.61	445
	comp44994_c0_seq1	ga	8	4202	4217	GCACAACCTGGATCCAGTCA	ACAACAGAGAACACACAAACAC	59.963	57.58	125
	comp45001_c0_seq2	ga	8	566	581	GAAGACAAAATCCGCGGCAA	TGAAGTGATACAGAGGTGCGT	59.76	59.107	477
	comp45021_c0_seq1	ga	8	1890	1905	CTGTGGCCCAATCTTTCCCT	CAAGTCCCACTCCCCTCAAC	59.96	59.963	388
	comp45024_c4_seq1	tc	9	826	843	TCCATATACCTGAACGGCGC	GAGAGCGAAAGTGAAAAGTGGA	59.967	58.869	338
	comp45024_c5_seq1	tc	9	1476	1493	GAGCGACAACCACCTTGAGA	TTGATGTGTGGTCCAGCACA	59.966	59.818	168
	comp45038_c1_seq2	ga	9	51	68	TACGCGGAGAGACAGAGAGA	TCCTGACCAGCTGTATCCCA	59.464	59.957	448
	comp45089_c0_seq8	tc	9	185	202	TGCTTTTGGGACGTCCTTGT	ATTCGCGAGCTGAAGTAGGT	60.107	59.182	111
	comp45103_c0_seq2	tc	8	114	129	TTGTGCGAAACTCGTTGCAG	GAACAAAAGGAAGCAGCCCG	59.973	60.039	455
	comp45138_c0_seq20	ct	8	191	206	CCGGAACTGGAACCATGTCA	TGTGACCTCGTTAACCGTCG	59.964	60.04	264
	comp45175_c0_seq1	tc	8	43	58	AGCAAAGCAAAGCAAAGCCA	GAATCGGACTCCTCGTCGTC	59.821	59.972	442
	comp45205_c1_seq3	ct	9	716	733	TCTCTCTGGACCCTCTCAGC	CCCATTCACCACCAAAGCCA	60.034	60.831	389
	comp45226_c1_seq15	ct	9	101	118	CCCCCTATCCCTCTAGCAAT	TGGGCCTGCCATGAATGATT	57.649	60.032	116
	comp45264_c1_seq2	at	10	1820	1839	AGCACCCTCTTCAAGCCAAA	TTTGGGACCATCACGGAAGG	59.814	59.962	329
	comp45264_c1_seq3	at	10	1820	1839	AGCACCCTCTTCAAGCCAAA	CGATGCCTTCAAGTCCCACT	59.814	60.036	229
	comp45264_c1_seq4	at	10	1820	1839	AGCACCCTCTTCAAGCCAAA	TAGCGGTTGACCACAGTGTC	59.814	59.967	382
	comp45264_c1_seq5	at	10	199	218	CCGCACTTGCCGAGAAAATC	TAGCGGTTGACCACAGTGTC	60.179	59.967	338
	comp45264_c1_seq6	at	10	199	218	CCGCACTTGCCGAGAAAATC	TTTGGGACCATCACGGAAGG	60.179	59.962	285
	comp45264_c1_seq8	at	10	199	218	CCGCACTTGCCGAGAAAATC	CGATGCCTTCAAGTCCCACT	60.179	60.036	185
	comp45264_c3_seq1	at	9	129	146	CCAGTTCCCACCCAGAAACA	GCAGACGTTTCAAGCTCTCC	59.815	59.207	406
	comp45313_c1_seq4	ag	8	388	403	GGCAAACAGGGCAACACAAA	CTCCCTCCCTCCTTCAGGTT	60.108	60.253	358
	comp45313_c1_seq6	ag	8	619	634	TGTGGAGAACGGAGAGTTGAG	CTCCCTCCCTCCTTCAGGTT	59.386	60.253	205
	comp45336_c2_seq3	ag	9	1157	1174	TGAATCAACCCCTGGCATGC	TCACCACCACCATCATCATCA	60.972	59.085	344
	comp45336_c2_seq7	ag	9	198	215	CCTGACATGCCAGAGACAGT	TCACCACCACCATCATCATCA	59.388	59.085	334
	comp45376_c0_seq2	gt	9	904	921	GGTTCTTCCCGCTCTCAACT	CCATATGCCTACAAACTCACATCC	59.678	59.483	422
	comp45390_c0_seq1	ag	8	2393	2408	TGCCTGTCACCGCATACATT	GCTTTTGCTCTCACTCGCAG	60.036	59.834	435
	comp45399_c0_seq17	at	10	334	353	ACCATAGTTCCACGCTGTCG	GTGACGAAGCCATGTTGAGG	60.109	59.201	165
	comp45421_c0_seq1	ga	8	1627	1642	AGGGCATCACTCTCACTCCT	ACCGGACGACAACGAAAGAA	59.958	59.897	424
	comp45421_c0_seq5	ga	8	1423	1438	AGGGCATCACTCTCACTCCT	AGAGAGGGCAGCATCCATTG	59.958	59.817	162
	comp45421_c0_seq13	ga	8	1355	1370	ACCGGAATTGGGTGATGGAC	AGAGAGGGCAGCATCCATTG	60.034	59.817	206
	comp45459_c0_seq5	ga	8	817	832	GGAGGGAGAGAGAGCTTGGA	CCTTGTCTCGCAGTCCTTGT	60.033	59.966	234
	comp45459_c0_seq10	ga	8	2618	2633	CGCCCTTCCAGGAATCTGTT	CCTTGTCTCGCAGTCCTTGT	60.035	59.966	498
	comp45542_c1_seq4	ac	10	693	712	AGTCACCGGAGTCTCGATCA	TCGTTCTAATGGGCTCCAGC	60.035	59.822	356
	comp45545_c0_seq1	ag	9	143	160	GGACACATTGGCGTTTCCAC	CGTTCGGCTTTCCATTCACG	60.04	60.179	322
	comp45552_c0_seq1	at	8	1786	1801	GTGGGGTCGGTTTCATCAGA	GCTCCGGTGGCGAAGATAAT	59.676	60.25	489
	comp45591_c0_seq1	ct	8	61	76	AGAACTCACCCTTCACTGAAAC	GTAGTATCTGCCACCGTCCG	58.19	59.97	354
	comp45641_c0_seq5	ag	8	171	186	TGCGAACATTTCCAGCTCCA	CAGACAACGCAGTCGAGTCA	60.251	60.318	129
	comp45641_c0_seq17	ag	8	1786	1801	GCTTCAGCCATCCCAGTCTT	GCCATCACTACCATCGCAGT	60.035	60.179	436
	comp45758_c1_seq1	ct	9	106	123	TGTGTGTGAAAGAGAGAGTGGA	TTTGTTTGGTTCGGTTCGTC	58.969	57.171	118
	comp45779_c0_seq20	ct	10	823	842	ATGCGCCGGAATTCAACATG	GGAGACCTTGCCAAGACGAA	59.899	59.965	343
	comp45779_c0_seq21	ct	10	578	597	GACTTGGACCTCTCTGTGGC	GGAGACCTTGCCAAGACGAA	60.037	59.965	424
	comp45779_c0_seq24	ct	10	969	988	GTCAAGGCCTCTGCTGGTAG	GGAGACCTTGCCAAGACGAA	60.108	59.965	385
	comp45779_c0_seq47	ct	10	892	911	GCTGGTAGCCTGGTGACTTT	GGAGACCTTGCCAAGACGAA	59.963	59.965	328
	comp45811_c0_seq2	ga	8	2495	2510	CTCAAAGATCTCCGGGCCTC	TTGAGCTGACGATCGCTCTC	59.894	59.9	319
	comp45891_c0_seq1	ct	8	547	562	CCACCTCCCAAAGTCCCATC	GCTGGTGGGTGTGAGAGAAA	60.034	59.891	258
	comp45891_c0_seq6	ct	8	547	562	CAAACACCAAGGCACCATCG	ACACCAAACCACCAGCTTCA	60.039	60.034	488
	comp45932_c0_seq1	tc	9	2549	2566	TGCCAGTACTCCACGACAAC	ACGGAAGTCGGAAGCCAAAA	59.967	60.179	297
	comp45979_c1_seq1	ct	8	2124	2139	CGAATTCTCTTGCTGCGACG	CCCGCTTCTCACTCTCTTCC	59.976	59.825	311
	comp45989_c0_seq1	tc	8	309	324	GCTCCATCACCACCACCATT	TTGGCGGATTCAAAAGCACG	60.324	60.04	410
	comp46010_c0_seq1	ac	8	2914	2929	AGCCCGAACCCATCAACAAA	CTGCCTTCTGGGTTCCTCTG	60.179	60.036	299
	comp46024_c0_seq2	at	8	2452	2467	GGAAAAGCCGGAGTTCTCGA	AGAGTGTCTCTCCATGCCCT	60.038	59.958	198
	comp46037_c0_seq1	ag	8	3858	3873	CTTTACAACCCTGTGCACGC	CAGCTCGGCAACTCCACTAT	60.04	59.823	397
	comp46183_c0_seq1	ga	8	46	61	ACACACCAGAAGAACCAGGTG	TTTGCCGATGTCTGGTTCGA	60.134	59.966	212
	comp46219_c0_seq1	tc	9	24	41	CACTTGCAAAAGACATCCCCA	CTCTCGTCTCCTCATTCGCC	59.037	59.97	303
	comp46224_c1_seq1	tc	9	3621	3638	GTGTTGGAGGACGTGGTCTT	GAGGAAGTGGCCATTGACCA	59.894	59.962	347
	comp46224_c1_seq2	tc	9	3368	3385	GTGTTGGAGGACGTGGTCTT	AGTCCTGCCCTACTGTCCAT	59.894	59.957	493
	comp46224_c1_seq25	tc	9	3368	3385	TATAGGGATCGAGCCGCTGA	GAGGAAGTGGCCATTGACCA	59.962	59.962	492
	comp46224_c2_seq1	ga	9	343	360	GCCACTGGGACTACACACAA	ACCGTGCTGAATTCTCCAGG	59.892	60.036	487
	comp46282_c0_seq1	ag	8	2420	2435	CAGCGGCGAAGGTTCAAAAA	CTCACGCCTTCCTCCCAATT	59.97	60.035	264
	comp46298_c0_seq1	ct	11	127	148	TCAGTTCAACATCCATGCACA	CTCAACCCACCACAACCCTT	58.139	60.106	295
	comp46319_c0_seq1	ac	9	2026	2043	TTGCAGTCATTGGTGCTTGC	ACACTCTACATCTGCCTGCT	59.968	58.434	256
	comp46332_c0_seq1	ct	8	1950	1965	CTCATCGGATTCAGACCCGG	GCGATGGTGGAGATGGAGAG	59.967	59.967	241
	comp46356_c0_seq1	ga	8	558	573	TTGCCAGCGTCTCTATCTGC	CAGCGCAGGACAGATCTGAT	60.179	59.896	310
	comp46367_c0_seq4	ta	9	2233	2250	AAGATCAACCGTGCACCCAT	AGGAGTGTGTATCGGTTTGCT	59.962	59.376	500
	comp46415_c0_seq1	ga	9	124	141	TAAAGGGGGTCTCCAAAGGA	GGAGCTCTCACACTTGCCAT	57.556	60.036	335
	comp46515_c2_seq3	at	9	787	804	GGAAGCTCCAGCCTATGCAA	CGATTAATCGGCCGCCTAGT	60.107	60.039	473
	comp46532_c0_seq1	tc	8	75	90	ATTTACAGAGGCCAGCCAGG	CCAAGCAGCAACTCAAGCAG	59.743	60.039	384
	comp46607_c2_seq3	ct	9	454	471	TCTCCACCTCGTTCTCCACT	GAAAGAAGAAAGGAGTGGCCG	59.887	59.193	117
	comp46607_c2_seq6	ct	9	292	309	AGCAGCAGCAGTAAAGAGGG	GAAAGAAGAAAGGAGTGGCCG	60.036	59.193	279
	comp46615_c0_seq1	ta	8	740	755	GGGTGTTGGGTGTACCTGAG	AGATTAGCCGACGAAGGACA	59.964	58.529	193
	comp46618_c0_seq1	ta	9	3680	3697	AAGACAGCTGCTGGTGGATC	ACCAGCACTGCTTCCAGATC	60.036	60.036	451
	comp46633_c0_seq1	ac	10	3407	3426	TCTTCTTGGTAGCAGCAGCC	GGCGGGTTGTAGTGTGGAAT	60.036	60.322	207
	comp46635_c0_seq6	ga	8	489	504	GTTGTGGGAGGTGAAGGAGG	ACATGGTTCAATCACAGCTCCA	59.963	60.225	476
	comp46635_c0_seq8	ga	8	448	463	GGGAGGTAAAGGAGGTTGCC	ACATGGTTCAATCACAGCTCCA	60.034	60.225	472
	comp46637_c0_seq1	ct	10	193	212	GCAATTCGCAAAAGCGCTTC	GTCTGAGAACTGTCGCCCAA	59.908	59.966	341
	comp46659_c0_seq2	ga	8	1309	1324	CCCTCGCTGAATTACGGGTT	TCCCATTGGACTTTGGACCC	60.108	59.592	332
	comp46663_c0_seq2	ga	8	1359	1374	TCCCCAATCACCAAACCTCG	TGCACCGGTGGCATTGAATA	59.962	60.323	407
	comp46663_c0_seq7	ga	8	713	728	CGTGCTAGAGGTGGATCGAC	AAGCCGAGCCTCTTCAGTTG	59.97	60.321	459
	comp46663_c0_seq8	ga	8	713	728	TCGACTGCTCTGGATCTCCA	ACAGGCCCAGCATACATTCC	60.034	60.107	494
	comp46663_c0_seq12	ga	8	1515	1530	TCCCCAATCACCAAACCTCG	ACAGGCCCAGCATACATTCC	59.962	60.107	369
	comp46663_c0_seq16	ga	8	1501	1516	TCCCCAATCACCAAACCTCG	AAGCCGAGCCTCTTCAGTTG	59.962	60.321	319
	comp46664_c1_seq1	at	8	1754	1769	AAGACGCCGGTGCTATATGG	TCAAATGTGAGGTTGGCTCAGT	59.966	60.159	170
	comp46667_c0_seq1	at	9	1612	1629	TTGGTGGAAGCTCAGATGGG	AAACTTGGCCCCGGTATGAG	59.671	60.034	430
	comp46690_c0_seq3	at	9	2636	2653	TGGTGGGATCGTGGGTTTTT	AAATGGAAGAGGCGGTGGTT	59.814	59.888	333
	comp46702_c1_seq1	ct	10	1222	1241	CAAGAGAGTGGAGCTTGCCA	ACGTCGGTAGAGGATTCCCA	59.964	60.034	420
	comp46719_c0_seq19	ga	8	1542	1557	CAACCAATGGACGGTCCTGA	CCTCCAAGCTTCCAACCGAT	59.964	60.035	395
	comp46726_c1_seq1	tc	8	1167	1182	GAGGTGATGGTGGTGTTGGT	GGAGCTCGAAACGACTGGAT	59.89	59.826	368
	comp46726_c1_seq2	tc	8	438	453	GTTGGAGGTGGAGGTGATGG	GGAGCTCGAAACGACTGGAT	60.035	59.826	378
	comp46726_c1_seq6	tc	8	1131	1146	TTGTGGTTGCCTGGTCCTAC	GGAGCTCGAAACGACTGGAT	59.89	59.826	399
	comp46739_c0_seq1	ag	8	1649	1664	TCAAGTGTGGCTCTCGTGTC	TTTGCTGGAGATGGAGGCAG	59.968	60.035	211
	comp46770_c0_seq2	ga	9	662	679	ACACGCGATGGTCCAAGATT	CGATCTCTCAACTCCGCCTC	60.036	59.97	384
	comp46770_c0_seq13	ga	9	522	539	TTTGGATCAGCACCCCTTCC	CGATCTCTCAACTCCGCCTC	59.96	59.97	280
	comp46770_c0_seq27	ga	10	2273	2292	AAGCCACATCATGCTCAGCT	CGATCTCTCAACTCCGCCTC	60.034	59.97	356
	comp46792_c0_seq1	tg	9	1548	1565	GCAGCAGTCCACAAAGCAAA	TCAGCCACGGATTCTGTGAA	59.897	59.315	450
	comp46830_c0_seq3	ga	8	781	796	GCTGCGTCGTCTCTGATCAT	TCCTCCACTGATCTCTATCTCCC	60.249	59.925	459
	comp46830_c0_seq6	ga	8	733	748	GCTGCGTCGTCTCTGATCAT	CTCTCGCCAACCACTCTCTC	60.249	59.828	475
	comp46830_c0_seq19	ga	8	1081	1096	GCTGCGTCGTCTCTGATCAT	CTTCTTTCCCCTCCGCCAAT	60.249	60.034	484
	comp46851_c0_seq1	ct	9	334	351	TGCAGGTCTTGTAGCAGAGC	GTACTCTCCAACCACCGACA	60.037	59.036	348
	comp46853_c0_seq1	ga	9	2299	2316	ACTCGCAGCACTTGAATCTCA	TTCCTCACCTACGGCCACTA	59.999	59.96	458
	comp46902_c4_seq1	tc	8	150	165	ATGGCGGCCATGAAGAAGAA	TGAGAGAGAGGAGAGAGCGA	60.034	58.8	240
	comp46932_c0_seq1	ag	8	86	101	TCAAAATTCCACCGGTCCGT	TATTCCGCTTCGTCGTCTCG	59.891	59.973	169
	comp46947_c0_seq1	ga	9	1191	1208	GCCTCTTCCCCCTCAACTTC	TCGTTCGACCTTCTATTCTCAGT	60.035	58.992	142
	comp46950_c1_seq1	ga	9	1867	1884	ACCACCTCATTCGCACTCTG	ACCACACTCTTGTCTCTTTCCC	60.037	59.895	484
	comp46950_c1_seq2	ga	9	1920	1937	AAAGAGCCGTTGACAGCTGA	ACCACACTCTTGTCTCTTTCCC	59.893	59.895	190
	comp46979_c0_seq1	at	8	508	523	CATGCCCCCTCAACTTCTGT	GGATATTCGGCTCTCACCCG	59.961	60.038	461
	comp47032_c0_seq1	ta	9	73	90	TGCATCACAGAGACATGGCA	GTAGGCATCAGGGTAGACGC	59.674	59.968	420
	comp47032_c0_seq29	ta	9	73	90	TGCATCACAGAGACATGGCA	TGAGAGAGCACCACCGTCTA	59.674	59.962	376
	comp47067_c0_seq4	tc	8	642	657	CCCACGGTAGCTTCATGTGT	GCCAATCACTAGATATGGGAGGG	60.036	60.055	111
	comp47093_c2_seq2	ct	8	76	91	ACCACTTCCCCTTCGTTTTCT	GCTGCGTCTGTGTTTTGGAG	59.507	60.041	372
	comp47122_c1_seq1	ag	9	3477	3494	GCCCCCAGATTTTGTAGCCT	CGAAGATAGCAAGCTCCACAC	60.033	59.07	500
	comp47122_c1_seq3	ag	9	3494	3511	CGGAGACCATCTTCGCTTGA	TCGAAGATAGCAAGCTCCACA	59.827	59.175	254
	comp47246_c0_seq3	tc	8	292	307	CACCATCCCCCTCCATCCTA	AACAAACCCGAGAGACCGAC	60.104	59.967	312
	comp47333_c0_seq3	at	9	126	143	AGGATCTTCTCAGCACCAGA	TGGAAATGGTGGAGGACGTG	57.756	59.964	397
	comp47333_c0_seq4	at	9	126	143	AGGATCTTCTCAGCACCAGA	AACAACTGTGGTGGAGGACG	57.756	60.179	399
	comp47339_c1_seq1	ga	9	2390	2407	TGGATTTGGCCTTTGGGTGT	TCGCCATATTCACGAATCCA	60.105	57.099	172
	comp47360_c0_seq2	at	9	177	194	AGCAAGTAGTGAAGCTTAGGA	GATGGTTTGCTGGCCGTTTT	56.382	59.967	364
	comp47360_c0_seq3	at	9	177	194	AGCAAGTAGTGAAGCTTAGGA	TGTCTGTTTTCCTAAAGTGTGTTGG	56.382	59.875	185
	comp47375_c0_seq1	tc	8	38	53	CCTGTGTACTTGTAAATGAAGACGT	TTCACCTCCGACACCAACAG	59.305	59.894	459
	comp47382_c0_seq1	ac	8	336	351	TCAAGGGGGCAGCAGAAAAA	GCATCTGCACCTAGACCAGT	60.106	59.461	241
	comp47382_c0_seq14	ac	8	336	351	TCAAGGGGGCAGCAGAAAAA	TCAGGTGTTCGATCCGCTTC	60.106	60.109	421
	comp47404_c0_seq2	ag	9	1361	1378	GACGTGGACGAGAGAAGTGG	ATAGATGGCGATGGAAGCGG	60.11	60.037	466
	comp47414_c0_seq1	ga	8	158	173	CAAAACTGTCGTATTCGTGTCA	CTACGCTTCGAGATCCCCAC	57.298	59.969	228
	comp47418_c0_seq1	at	8	1958	1973	GAAGAACACGGAGGAGCACA	TGTGCTGTTTGTTGTCCCCT	59.966	60.034	453
	comp47467_c0_seq1	ag	11	255	276	ACTCTGCGTCTCTCCCTCTC	ATCGCAGACAGTTGAAGGCA	60.394	59.965	407
	comp47478_c4_seq2	tc	8	1168	1183	CTCCGTTTCACTGTCGTCCA	GAGAGGAAGGAGCAGGAGGA	59.968	60.033	480
	comp47486_c2_seq1	ct	9	3022	3039	CACTACCAAGTCGAACCCCC	AGCGAGAAGAGAGAGGGAGT	60.037	59.376	491
	comp47497_c2_seq7	tc	10	159	178	ACAACCATCACAACCTCTTAGCT	ATCCGGATTTGTCGGGATCG	59.927	59.966	284
	comp47497_c2_seq8	tc	8	284	299	ACCAGTGCCTTCTCATGAAT	ACAGAGAATCCCCACCTCCA	56.81	59.881	432
	comp47497_c2_seq10	tc	10	284	303	ACCAGTGCCTTCTCATGAAT	ATCCGGATTTGTCGGGATCG	56.81	59.966	449
	comp47497_c2_seq14	tc	8	159	174	ACAACCATCACAACCTCTTAGCT	ACAGAGAATCCCCACCTCCA	59.927	59.881	267
	comp47499_c3_seq1	ct	8	224	239	TCCCAAGTCCCAACACTGAA	ATGGAGGACTCTCTGTCGCT	58.782	60.034	327
	comp47505_c0_seq1	tc	8	107	122	TCCTCTCTTCTCCGTCATCGA	CATGCATGCTTGGGCTTTGT	59.79	60.037	401
	comp47538_c0_seq1	ct	12	2029	2052	CACCTGAGCAGTACGTCCTG	TAGCTCTTCTTGCACCTGCC	60.109	60.036	461
	comp47548_c1_seq1	ag	9	879	896	ATGGCCAAATGCATTGCCTG	GGTCGTTGAGAGGCTATCGG	60.107	59.969	500
	comp47548_c1_seq5	ag	9	879	896	ATGGCCAAATGCATTGCCTG	ATGCGAGCCGGAATCGTATT	60.107	59.966	360
	comp47551_c0_seq9	ga	9	71	88	GGGGGTACGTGAGAAGTAGA	CTAGCGCCAATTGTTGACGG	57.865	59.903	288
	comp47573_c0_seq1	ag	8	2821	2836	CCCCTTCCTCCACCTCCATA	GCGGTGGATCTTCTGGTCAA	60.03	60.036	495
	comp47582_c1_seq1	ag	10	310	329	GGTAGAGGGCTCCAAGAGGA	GAACGACGCTCCTACCAGAG	60.032	59.901	226
	comp47582_c1_seq3	ag	10	310	329	CCTTGGCACTCGAACTTGGA	ACTCGTCACACACACACACA	60.25	59.755	193
	comp47691_c0_seq1	tc	8	181	196	GGCACCAAAAAGCTTCAACCA	CTTGAGAAGCACTCCAGGCA	60.135	59.964	320
	comp47692_c0_seq2	ct	8	1404	1419	CGGTGCCAGCAATAATGTCG	CCATCGAAAGCGGTTTGGTC	59.972	59.832	493
	comp47692_c0_seq3	ct	8	1404	1419	CACGAGTCTTCCTGGTGGTT	GGCAGCATGGAGAGCAGTTA	59.607	60.108	427
	comp47738_c0_seq4	ac	9	1501	1518	TAGGAAAACGACCACGGTGG	AGGGGTGTGTCTCTCTCTCT	59.966	58.919	448
	comp47738_c0_seq14	ac	9	1541	1558	GGCCACGTAGCTTCTCTTCA	CCACTGCACGGAGGGAATAA	59.753	59.748	476
	comp47738_c0_seq16	ac	9	1501	1518	TAGGAAAACGACCACGGTGG	ACCAAAAGGGGTGTGTCTCTC	59.966	59.857	454
	comp47738_c0_seq21	ac	9	1529	1546	GAGGCAAGACCCAAGGTTCA	TCCAATCATACCACCCCACC	59.89	59.077	453
	comp47738_c0_seq25	ac	9	1480	1497	AGGCCACGTAACTTCCTTGC	CCACTGCACGGAGGGAATAA	60.606	59.748	448
	comp47738_c0_seq26	ac	9	1480	1497	TCAGGCAAGTCCCAAGGTTC	TCCAATCATACCACCCCACC	59.89	59.077	447
	comp47755_c0_seq1	at	8	90	105	TGGCCAATTAACTAACACGTGA	GATGGCAGCCTCTTCACAGT	58.259	60.036	459
	comp47786_c0_seq6	ag	8	26	41	ACTTCCCTCCTAAAAACCCA	GCCACAATCCCAGATCCACA	55.931	60.034	499
	comp47849_c0_seq3	ta	8	2348	2363	GCTGCTCAATGCTCTGTGTG	TCGACACGATAAGCAGAGCC	59.832	59.899	492
	comp47849_c0_seq24	ta	8	31	46	TCTTGCACATGCTTTCTTGGC	TCCCAACGCTCTACAGGAGA	60	59.961	353
	comp47849_c0_seq29	ta	8	432	447	ACGAATCGAAGAAGGGACGG	TCGACACGATAAGCAGAGCC	59.827	59.899	419
	comp47856_c0_seq1	ct	8	3950	3965	TCTCCTGGCCTCCTCATCAA	AGGGAGGTTATTGTGGAAGA	59.957	55.42	122
	comp47863_c1_seq1	ta	8	1484	1499	GGTGAGACACCGACAACACA	GAGGCATTCCTTCTGTTTCGC	60.179	59.869	450
	comp47863_c1_seq3	ta	8	1578	1593	CGATTTACGGGTTCATGCTGG	GAGGCATTCCTTCTGTTTCGC	59.669	59.869	260
	comp47870_c3_seq1	at	10	78	97	TCTCAGATCCCTCGTAGAACCT	AGCGTAGATTGCATACGCGA	59.49	59.97	220
	comp47870_c3_seq3	ta	9	242	259	ACGCCCACACCAATCATCTT	AGCGTAGATTGCATACGCGA	59.962	59.97	310
	comp47873_c1_seq2	ga	9	3288	3305	CGAAAGCCTACACTGAGGCA	GTCTCTCTCACTCGTTCGCT	60.037	59.2	246
	comp47873_c1_seq3	ga	9	814	831	ACCCCAAAAGCCAGCCAATA	CGTTCGCTTTCTGTTTTACTGA	59.884	57.553	259
	comp47884_c0_seq1	ag	9	580	597	ACCAACCAGCAACCAGAACA	CATTACCTGAATGCGCCACG	60.034	59.972	447
	comp47884_c0_seq3	ag	9	248	265	CTCAACGCGTCTCAGAGGTT	CATTACCTGAATGCGCCACG	60.039	59.972	146
	comp47907_c0_seq4	tc	9	1362	1379	CCTGGCAACGGTTTTCTGTG	GCGTTTTCCCCATACGCATC	59.969	59.971	413
	comp47907_c0_seq39	tc	10	127	146	TTTCTGCCATTAACAGCCTT	GCAAATCCCTGCCAACAGTG	55.517	60.038	230
	comp47988_c1_seq1	ag	9	226	243	GCCCAATGACCTCCCTTTCA	AGAACAGGTGCGCTTGTACA	59.96	59.894	500
	comp48025_c1_seq3	ga	8	285	300	AACAGCGGTGTTTTCAGCAG	GGCCAATCAGGAGTCGTTGA	59.618	60.036	419
	comp48025_c3_seq11	ga	8	1193	1208	GGTTGTGGGACCACTCCTTT	CCTACTCCCCACCTCTCTCT	59.815	59.069	396
	comp48034_c0_seq1	ag	8	631	646	CCAGAGCTGGCACCAATTCA	ATCCCTGTACGGACGAGGAA	60.61	60.034	160
	comp48049_c0_seq3	ta	8	111	126	CGGCACTCCAGAGATCTCAC	TGTAGCCAAGGCATGTGGAG	59.898	60.035	375
	comp48081_c0_seq2	tc	10	849	868	GCATGTTCATGACATCCGCC	CGCAACAGTTTCCCAAGCAA	59.97	59.898	378
	comp48157_c0_seq1	ta	8	2240	2255	TGTCTACCCCAAGGAGCGTA	GTTCCAGTTTTGGTGCCCAC	59.96	59.896	481
	comp48177_c0_seq1	ag	8	1423	1438	CAATTCACCGGGACTGTGGA	TGACAGTGGTTATGAAAATCCCCA	59.964	60.203	455
	comp48203_c2_seq1	ag	8	1451	1466	CCTCGTCGGGTAATACGTCG	ACCGCCTTTAACCAACCACT	60.042	59.816	195
	comp48217_c1_seq1	gt	8	934	949	ATGGACAGGCTCATGTGCAA	CACCAGCTAGTTGGATGGCA	59.961	60.035	224
	comp48219_c0_seq2	tg	10	1933	1952	GGAGGAAATCGAGAAGGGGC	AGCTCACACCCACAAGAAACA	60.179	60.065	448
	comp48219_c0_seq8	tg	10	196	215	CAGCTGCTTTGGTCTTTGCA	AGCTCACACCCACAAGAAACA	59.614	60.065	116
	comp48226_c0_seq5	at	9	469	486	TGAGTTGGGCTCCTATTGGC	ATTGGGATCCAGCACACTCG	59.744	60.108	246
	comp48247_c6_seq1	ag	9	3181	3198	CTTCCTCCTGTTCGGGCATT	CCAAACCCTAACCCTAGCCC	60.035	59.742	304
	comp48247_c7_seq1	ta	8	141	156	TCTCTGGAAGCATTCGAAGT	GTGCTCCACACCAAAAGCTG	56.571	59.969	492
	comp48270_c0_seq1	ag	8	93	108	CGTGAACACAGTTGAGAATCCA	TCACGAGCACGCAGAAATCT	58.869	60.038	267
	comp48294_c0_seq3	ga	9	1413	1430	ACAACCGTGTTTGGACCTGT	TCTGAACAAAACAACAGACACC	60.035	57.305	137
	comp48294_c0_seq5	ga	9	1629	1646	ATGACTTGAGCCTCGCAACA	TCTGAACAAAACAACAGACACC	59.965	57.305	342
	comp48310_c0_seq1	at	9	2036	2053	GCAGTAGAAGCCATCCGAGG	GCTGTTGTCCCTCTTCGTGA	60.25	59.966	278
	comp48319_c1_seq1	ag	8	2319	2334	TTTCTTCTCTTGCGGCTCGT	GGAATCGGTTGGTGGTGGAT	59.966	60.034	487
	comp48345_c0_seq4	ta	9	2635	2652	ACCTCTCATGTGGTGCTTGG	TGGGCTTGATGGTGAAGGTG	59.963	60.251	449
	comp48348_c2_seq3	ac	10	249	268	ACCAGCCATAACTTTGCAACTG	TTTTGCTGGCAATGGCTTGG	59.703	60.25	488
	comp48453_c0_seq1	ag	8	2290	2305	TTTTCACAACCAGGCCTCGT	TGCTCAGAGTAGTGTTCTCAGC	60.107	59.77	429
	comp48456_c0_seq8	ga	10	1566	1585	GCCAGTGGACTCTCCGAAAA	TCACAGGAGCAGATGCCTTG	59.965	60.036	418
	comp48459_c0_seq1	ta	9	5163	5180	GAGCTCCCCAAGAAAGCCAT	CCCCACCCACAAATTCATGC	60.034	59.75	286
	comp48490_c0_seq1	at	8	2678	2693	GCTGCAGTGGACAAAACCTG	TCTCCCTCTCTTGTGGTCCT	59.969	59.213	451
	comp48503_c0_seq14	ct	8	35	50	TCAAACACACACACGCAACA	TCTTGAGCTTTGTGGGTGTGA	59.125	59.788	170
	comp48546_c0_seq1	ag	9	164	181	TGACAAAGAGACAGGGGCAC	TCAGCTACGGAATGCTGCTT	59.891	59.75	454
	comp48546_c0_seq2	ag	9	164	181	TGACAAAGAGACAGGGGCAC	CGAGAATTCAGCCGGGTTCT	59.891	60.108	438
	comp48553_c0_seq1	at	8	5395	5410	ACTTCTGCAGCAGTGAGGAC	ACCGACTCGAAACATCCACC	59.965	60.038	280
	comp48572_c0_seq1	tc	8	839	854	GCCTAGGATAAGGGTCCAGC	CACTGAAGAGGTGGAGCCAG	59.312	60.037	420
	comp48683_c4_seq1	ct	8	38	53	GCTCGCTGCATAGTAACACC	TTGGAGAGGTCGATGGAGGT	59.069	59.959	416
	comp48692_c1_seq3	tc	8	64	79	TTCAGAAGAACTCGTCGCCG	AGAGCTTCCACAAGAGGTGC	60.387	59.964	317
	comp48692_c1_seq19	tc	8	64	79	TTCAGAAGAACTCGTCGCCG	ACAGCGACCCTCACATTCTG	60.387	60.037	131
	comp48692_c1_seq20	tc	8	64	79	TTCAGAAGAACTCGTCGCCG	GGCTTGGCTTGGCATTTGAA	60.387	59.965	424
	comp48729_c2_seq1	ag	9	2872	2889	CGGTCATCGTACCTTCTCGG	CCCAGAACCACGAGCTTTCT	59.971	59.965	347
	comp48729_c2_seq3	ag	9	3034	3051	CGGTCATCGTACCTTCTCGG	TCAAAACCCTAACGCACCAGT	59.971	60.134	205
	comp48745_c1_seq6	ta	8	564	579	CCCCACGTCAAAAACATGCC	TTACCTTTAGCCGCAGCCTC	60.319	60.108	488
	comp48745_c1_seq8	ta	8	564	579	CCCCACGTCAAAAACATGCC	AGCTGCAGCCTCCTTTTTCA	60.319	60.179	480
	comp48745_c1_seq9	ta	8	537	552	TCTCTTTCCTGCACCACGTC	AGCTGCAGCCTCCTTTTTCA	59.966	60.179	464
	comp48745_c1_seq12	ta	8	537	552	TCTCTTTCCTGCACCACGTC	TACGTACCTTCAGCTGCAGC	59.966	60.109	475
	comp48745_c1_seq15	ta	8	564	579	GGCTGGACTTCTACAAGCCC	GTCCGTACCTTCAGCTGCAT	60.393	60.108	457
	comp48745_c1_seq21	ta	8	537	552	ATAGGCTGGACGCTACAAGC	TTGCAGTGCCCTCATTGTCA	59.895	60.179	478
	comp48745_c1_seq26	ta	8	537	552	ATAGGCTGGACGCTACAAGC	GTCCGTACCTTCAGCTGCAT	59.895	60.108	459
	comp48745_c1_seq27	ta	8	564	579	GGCTGGACTTCTACAAGCCC	TTGCAGTGCCCTCATTGTCA	60.393	60.179	476
	comp48745_c1_seq29	ta	8	564	579	CCCCACGTCAAAAACATGCC	TACGTACCTTCAGCTGCAGC	60.319	60.109	491
	comp48745_c1_seq33	ta	8	537	552	TCTCTTTCCTGCACCACGTC	GTCCGTACCTTCAGCTGCAT	59.966	60.108	476
	comp48745_c1_seq34	ta	8	537	552	TCTCTTTCCTGCACCACGTC	TTACCTTTAGCCGCAGCCTC	59.966	60.108	472
	comp48745_c1_seq37	ta	8	564	579	CCCCACGTCAAAAACATGCC	GTCCGTACCTTCAGCTGCAT	60.319	60.108	492
	comp48757_c0_seq6	ta	9	543	560	GTGTGCACCACCACAAACAA	ACATGAACTGGAAGCTCGCA	59.755	59.965	370
	comp48769_c0_seq1	ag	9	51	68	CCCCAACTCCCCAACTCTTC	AACTTGGTGAGAGCTGGCTC	59.962	59.964	108
	comp48775_c0_seq4	ta	8	3152	3167	GTGCTGTGATTAGAGGCCGT	ACAAGACAGAAGATTCAAGTGCC	60.108	59.182	486
	comp48796_c0_seq3	ct	8	4205	4220	CCCACCAACACCTCCTACAC	TGGGTTCTTTCCAAGTTGGA	59.964	56.866	438
	comp48816_c0_seq3	ct	9	1542	1559	TTTCAGAGTTGGCTCGCTGT	AGAGAGCATGAGAGGTCGGT	59.893	60.034	342
	comp48830_c0_seq1	tc	9	26	43	GCTGGTTGTGGAGCATGTTT	TTTTGAAGTTGACGGCAGCG	59.324	59.971	445
	comp48832_c0_seq3	ct	9	7533	7550	TGGCCTGTGTTCAACCTTGT	CGCAGCATCTCGATCATCCT	60.034	60.038	409
	comp48892_c1_seq5	ta	8	106	121	AATGGAGTACTTCATGGCCT	TGTGTGGGTAGAAATCGTGCA	56.192	59.929	206
	comp48892_c1_seq10	ta	8	206	221	TGCTGGAGTACTTCATGGCC	TGTGTGGGTAGAAATCGTGCA	59.747	59.929	207
	comp48909_c0_seq1	tc	8	6295	6310	TGGACTCCGTTGCAATCGAA	TGCTAGTCTTGCGACAGCTT	59.966	59.682	276
	comp48931_c0_seq2	tc	9	78	95	TGAGTTCGCTTGCTTTGCAG	CCCATCTGGTTTCCACCTCC	59.691	60.034	427
	comp48981_c0_seq2	at	9	97	114	CGCTTGGAAACACCTGCAAA	GGTGGACGTTGCTGCAAAAT	59.898	59.968	436
	comp48981_c0_seq4	at	9	97	114	CGCTTGGAAACACCTGCAAA	GCTAGCCCCTAGGTTGCTTC	59.898	60.179	134
	comp48981_c0_seq22	at	9	97	114	CGCTTGGAAACACCTGCAAA	ATGTCTTGCAATAGGGCCCC	59.898	60.106	160
	comp48981_c0_seq32	at	9	97	114	CGCTTGGAAACACCTGCAAA	ACGAGCTGGAAGTGATCAGC	59.898	60.108	492
	comp49001_c1_seq1	ga	8	95	110	CGCAAAAGCGAGAGTGAGTG	GACCACCAAGACAACCACCT	59.837	59.817	177
	comp49001_c1_seq4	ga	8	95	110	CGCAAAAGCGAGAGTGAGTG	TCCCGGACTTCATCTAGGCA	59.837	60.033	207
	comp49037_c0_seq1	ct	9	5497	5514	CAAAGGCATTGTCCACAGCC	ATTCGCCATTTCACAGCTGC	60.038	59.828	257
	comp49098_c0_seq1	ga	8	7648	7663	GGGGGCAGAGTTGAGAAGAC	TCTCAATCCTTAGGGTTTCTCT	60.036	55.901	293
	comp49106_c1_seq1	ag	9	3476	3493	CCGCGTGACTTCGACAATTC	GCATCTATCCCTCCCTCCCT	59.907	59.882	337
	comp49148_c0_seq1	ga	8	1953	1968	GGAAGGTTGGGTGCAGAGTT	AGCCTACATCGATCTACGGA	60.179	57.437	357
	comp49156_c0_seq1	ga	8	236	251	TGAACGCTCTCGGTTTCACA	CTTCAGCCAACGCAATCGAG	59.897	59.904	176
	comp49173_c0_seq1	tc	8	39	54	CTCGCAACTTTCTCTCTCTAGA	CGTCCGCAGCTAAAATCGTG	57.044	59.975	463
	comp49173_c0_seq2	tc	8	2186	2201	GAATGTTGCGGTTGGTGGTC	TGATTACGCTCCGCAACACT	60.04	60.038	490
	comp49292_c0_seq2	tc	8	68	83	TCTGCTCTTCCTTGGTCTGT	TCCACGCTCGAGTTCCTCTA	58.278	60.036	163
	comp49326_c0_seq1	ag	9	70	87	CAGGTCACTGCCCTCTCAAG	CGGTGATCCCCTGACAGATG	60.037	59.894	303
	comp49333_c0_seq1	ag	8	490	505	CGGGTAAAGCAGTGTCTGGT	CCACAATTTTTCTTGCGTTTCG	59.965	57.899	139
	comp49375_c0_seq1	ag	9	58	75	GGATGCAAGTTTCACCCGGA	CAGAGGAGGAGAGGTCGGAA	60.608	60.034	448
	comp49396_c0_seq1	ta	8	984	999	GAGAAAGCTCTCTTGCCGGT	TCCAAGTTCAAACTTACAAGGACC	60.037	59.115	440
	comp49403_c0_seq1	at	8	153	168	ACTGACAAAAGCACGTACGT	ACGACTACGGCTTCTTGTGG	58.069	60.039	307
	comp49414_c0_seq1	ag	8	215	230	GTGCCCTGCTTCTCCATCTT	TAAGAGCCCTCCCTTCCAGT	60.035	59.582	174
	comp49507_c0_seq1	tc	8	176	191	GAACTGCCGAAATTGCCCTC	AGAATGCATCATAGAGAGAGCCA	59.829	59.098	156
	comp49568_c0_seq1	ct	8	61	76	AACCCTCAATCAAACCCCCA	TGTCGGCTAATCGAGAAGGC	59.136	59.898	100
	comp49637_c0_seq1	tc	8	31	46	TGTGAGGAGGTAACCCATTCC	TTTCACGAACCGGGGAAGAG	59.087	59.966	176
	comp49840_c0_seq1	ct	9	132	149	ACATAAATGGGGCGGGTTGT	TGGTTGGAGGTGTTTGGCTT	59.96	60.033	209
	comp49853_c0_seq1	tc	8	42	57	CAGGAAGGTCCAACAGTGGT	TCACCGAATCTGCAACCGAA	59.526	59.966	209
	comp49967_c0_seq1	gt	8	194	209	TTATAGGTGTGGTCAGTGCG	GCTTGGAAATAGCCTAAATTGC	57.334	56.347	114
	comp50026_c0_seq1	tg	9	163	180	TCTGCCAACCTGAGGTTCAT	AGCAAACCTGATCCTGTCCA	58.933	58.933	201
	comp50479_c0_seq1	ga	9	157	174	TAAATCTAGCGGGGGCCATG	TCTCTCTCTTGGAAAGGAATTC	59.6	55.19	230
	comp51130_c0_seq1	at	8	158	173	AAGAAGCTGCACGACAAGGT	AGGGTGTGTGCTGGAAAACA	60.179	60.034	296
	comp51195_c0_seq1	ag	8	109	124	TCCAACCTTCCAAACGAACA	TCTTTCACGAGTCACGACCG	57.578	60.041	104
	comp51387_c0_seq1	ta	8	26	41	TCATGATATGGCTTACACAGAGGT	AACGGCTTAAACCCACGAGG	59.344	60.605	146
	comp51545_c0_seq1	tc	8	184	199	TCTTACCGACTGATGCGCAA	TCTGGTAGATAGTAAGCCTGTTGA	59.755	58.484	178
	comp51601_c0_seq1	ag	8	350	365	GCCCTCCAAAAGCATTCGAC	AAAACCCAGCCATGTCTGCT	59.829	60.179	333
	comp52198_c0_seq1	tc	8	110	125	ATGCCGGAATTCAGGTGGTT	GCCTAGGGGGTAGCATGATC	59.96	59.384	134
	comp52711_c0_seq1	ta	8	64	79	GAAGATGCTGAACTTGATTTGG	CCTTGCCTACACAAGTCCGT	55.967	59.965	207
	comp52747_c0_seq1	tc	8	175	190	CCAGACATCAACCTCTGCCA	AGATCAAGGGTGGTGCCTTG	59.674	59.961	108
	comp53299_c0_seq1	ga	8	282	297	TCGACTACGAGCAACAACGA	ACCATTGCCACTCATACGCC	59.412	60.748	107
	comp53891_c0_seq1	ac	8	159	174	ACGCATCTTTGTCGCATTGT	ACGGAAATGGTGGTGGTTGA	59.126	59.816	200
	comp54164_c0_seq1	ag	9	200	217	CACAGCCTCTCCTCTCCTCT	CCCCCACTTCCTTCTACAACA	60.033	59.297	146
	comp54378_c0_seq1	ct	8	354	369	GGTGGTGTGGATTGGTGGAA	AGGGAGAACTTGAAAGTCATCTCT	60.179	59.156	323
	comp54414_c0_seq1	tc	9	21	38	GCTCATTTGAGGTGTGGCTT	TGGGGTCGGTCTAGTTCTGT	58.749	59.886	138
	comp55336_c0_seq1	ag	8	133	148	AGATTCGGTGCGATTCGGTT	ACCTACTGCCACAACCATCG	60.108	60.036	138
	comp55551_c0_seq1	ac	8	106	121	GTATCCCCCACAGCCAACTC	AGTTCTGCCTTTACAGCCAAGT	60.107	60.159	151
	comp55557_c0_seq1	at	8	36	51	ACCCTAAAAACACTTTGCAGGTG	GACCCAATATCGGACGACCC	59.868	59.967	253
	comp57940_c0_seq1	ga	9	244	261	GGCCAGCAAGTGTTGTTAGC	TTCATGAGCAGAAAGGGGCA	60.039	59.595	275
	comp57951_c0_seq1	ta	8	73	88	TGACAGCGTAAATTCAAGGTGA	CGCTTGAACGAGATGATGAGG	58.266	59.143	231
	comp58021_c0_seq1	ag	9	22	39	TGTGAATCCCGGCGGTGAA	CATGTGCCCAACAAACACCA	61.885	59.537	118
	comp58099_c0_seq1	ct	8	190	205	TGCTCTGACTCAATCGGCAG	TGTTCAAGCAAATACTGGGGAGA	60.108	59.926	124
	comp60372_c0_seq1	ac	8	117	132	ACCAAAGTGGATGCAACACC	TTTGTCCCACCACACTGACC	58.96	60.107	207
	comp62561_c0_seq1	gt	8	69	84	TCCAGTCCGTGTATGTAGCA	GCGACAGTGGCTTCGAGTAT	58.158	60.179	136
	comp63040_c0_seq1	ct	8	66	81	TCCACTTTTCCCTCCACTGG	GCTGCACGAACAAGTCCATC	59.229	59.833	162

## Sheet: Tri
	Trinucleotide Repeats for Acer saccharum (unigene version 10132014)
Marker name	Sequence Name	Motif	# Repeats	Start	End	Forward Primer	Reverse Primer	Forward Tm	Reverse Tm	Fragment Size
As_tri1	comp40184_c2_seq3	gct	7	743	763	CTGCGCTTTTCTTGAACCGT	GGAGTAGTCACTGCTCTGGC	59.692	59.825	487
As_tri2	comp46243_c5_seq1	gat	7	343	363	TGCTGCTGTCCATTCTTTTGG	AACCGGTTGAAGAAGAGCGT	59.385	59.894	397
As_tri3	comp49139_c0_seq3	atg	7	793	813	CTGTGAAGGTGGAGAAGCGT	CAGGGCTACTGTTTCCAGCA	59.966	59.963	429
	comp11826_c0_seq1	agc	7	416	436	TGGAACCCCAAACACAACGT	TCCCCTCAGTCTCTTACTCTCA	60.324	59.08	381
	comp15230_c0_seq1	gaa	7	56	76	CCGATGGAGTTCAAGCCAGA	ATGGAGTTGGTGCAGACAGG	59.75	59.963	366
	comp16254_c0_seq1	cac	7	206	226	CTCAGCACCCCAAAACAAGC	TCGGCTTTTAGATGGTGGCT	59.967	59.382	112
	comp22023_c0_seq1	cca	7	627	647	CGGCGTTTTAAGAGGAAGACG	ACCACCACTAGGACGATCGA	59.611	60.035	235
	comp22307_c0_seq1	gct	7	1878	1898	GATTCGGCACCTCCTGGTAG	TGACTTCTCTCTGTCCATGGAC	59.895	59.171	261
	comp22356_c0_seq1	gac	7	272	292	CTCCTCTGCTGTCTCCCTCT	TGGCTGAAAAGCTCAATCGG	60.033	58.832	153
	comp22394_c0_seq1	cgg	8	1614	1637	AGCACACATTCCAGATGCCA	GATCTCGATCAAGCGGCTCA	59.961	59.969	460
	comp22463_c0_seq1	aca	7	121	141	AGTGGGTTGAGATTGGTGGC	AGGAGTTGGAAGCATCAGGC	60.251	60.035	474
	comp22647_c0_seq1	tgg	7	301	321	AATTGCAATGGCTGTGGTGG	AAGGAAGAAGATGGGCCACG	59.678	60.035	233
	comp22647_c0_seq2	tgg	7	286	306	CAATGGCTGTGATGGTGGTG	AAGGAAGAAGATGGGCCACG	59.471	60.035	213
	comp22820_c0_seq1	ctt	7	1015	1035	CTTCCCAAGGGTAACGCTGT	CCGCTTACTTCACCACCACA	59.964	60.25	390
	comp23489_c1_seq1	cct	7	1130	1150	CTGGGCATGGAGGAATTGGT	GCAACCACAACCAGGAGGAA	60.033	60.467	484
	comp26201_c0_seq1	att	7	144	164	AGCCCAACTGTGAAAGCTGT	ACTCAGGCTTTGGCACTTGA	60.107	59.817	396
	comp26364_c0_seq1	gat	7	220	240	CAGCACCCTGGATCAAGACC	TCGTCACTGCTTTCCTCTGA	60.394	58.672	237
	comp26364_c0_seq2	gat	7	171	191	CCACAGGATCAAGACCCTCC	TCGTCACTGCTTTCCTCTGA	59.456	58.672	233
	comp27153_c0_seq1	aat	7	569	589	GCTTTGGTTCTTGCAGGCTC	CGATATGGCGAACCGAGTGA	60.039	59.97	193
	comp27550_c0_seq2	tgc	7	192	212	ATCCTCCTCCTGCCGGTTAT	GAACTTGCCTCCTCCGAACA	60.105	59.965	395
	comp27719_c0_seq1	tgg	7	1228	1248	GTAGTAGCCGTGGTGCATGT	AGCACGGCAACATAATTCGC	60.108	59.901	338
	comp29314_c0_seq1	cca	7	343	363	ATGTTGAAGGGAGCAGGTGG	GAGTGGTTCAAAGGCCTCCA	59.961	59.89	280
	comp30226_c0_seq1	cgc	7	211	231	TGTCGGACATCTTCAAGCCG	GAAAGAGACGGTGGCAGACA	60.39	59.966	122
	comp30340_c0_seq1	cta	7	127	147	TGAGTGTGTAGCAAGCTTCAGT	TCTCCGGCCATGTCAAACTC	59.897	60.036	399
	comp32314_c0_seq1	cag	7	920	940	CTGGGGCATGGTTGACTGAT	ACAAACCCAACAGAGACTGCT	60.034	59.787	315
	comp32330_c0_seq1	tag	7	1518	1538	GCACCAGAGGCCTTTGATCT	TTGGGACAGATTTGGAAAGC	60.035	56.212	284
	comp32330_c0_seq4	tag	7	156	176	TGGTTTCTGCTGCCCTGAAA	TTGGGACAGATTTGGAAAGC	60.106	56.212	180
	comp32340_c0_seq1	att	7	1892	1912	ATGGGCAGGACAATCACAGG	TCAACACCACAGGCAAACAC	60.034	59.186	431
	comp32394_c0_seq1	gcg	7	2455	2475	ATGTGAGGATTCCCCCGGTA	CCCGACCTCCTCCTCTACAA	60.031	60.033	206
	comp32522_c0_seq1	aca	7	219	239	TGGCTACTCCATGCAACAGG	ATAGGCCCTGGATGGACCTT	60.035	60.029	456
	comp32779_c1_seq1	cgc	7	1663	1683	TCGTCGTCCTTGAAACCCTG	GGTTTTACTTCGCCGGATGC	59.967	59.902	188
	comp32831_c0_seq1	gat	7	121	141	AGCGATCAGATGGGTCGAAC	CCTCTCGTTCCGTTTTCCCA	59.897	59.966	191
	comp32931_c0_seq1	tct	14	1254	1295	GGGCGGCTTTGGTTTTTGAT	TTGCCCATCACCAACTCCTC	59.965	59.962	405
	comp33288_c0_seq1	cgg	7	1425	1445	GCCCCTCGACCTTGTTTACA	ATACGATGCGTTGTCTCGGG	59.964	60.249	393
	comp34180_c0_seq1	gcg	7	1365	1385	GAACAGGTAACCAGCGTCCA	GCCCAAACACCAACCAAACA	59.966	59.749	489
	comp35195_c1_seq1	aca	7	175	195	GTTGCATCCTCCACTGCTCT	GGTGTCCTGTGATTGGCTGA	60.036	59.963	287
	comp35499_c1_seq1	tct	7	765	785	TCTCGCACTTCACCTTCACC	TCTGGGCACTAGTAGTTTGT	59.966	55.79	107
	comp35599_c0_seq1	tat	7	731	751	AATGAAGCCGCTCTTGACGA	AGCATAATCTTCTGCGTCTGCT	60.037	60.159	155
	comp35609_c1_seq1	gat	7	460	480	AGCTCTGAATCCTCCCCCAT	TTTCAGGTCAGTGGCCACAG	60.029	60.179	229
	comp35942_c0_seq1	cat	7	228	248	TGGCCGTCTTCTTCTGTTCT	GACCACCATCAGCCACTTGA	58.951	59.963	499
	comp35942_c0_seq2	cat	7	367	387	CCACATGGCCACATTGATTGA	GTTCAGGTCCGAATCTGGGG	59.174	60.108	246
	comp36627_c0_seq1	tca	7	891	911	AACAACCGTCAGCATGCAAC	CTGATGATGAAGAGCCTTTTCAGT	59.969	59.058	152
	comp36663_c1_seq1	tcc	7	115	135	TGGTCATGACTGTTGACTCGT	CAGTTTCGTCGTGCCACAAG	59.313	60.042	299
	comp37122_c0_seq2	ggt	7	1773	1793	GGTGGTGGTGGGGTCTAAAG	TGCAGTAAAGCAGAAGCAGC	59.962	59.123	397
	comp37624_c1_seq1	agt	7	588	608	GGGCATATCGAACGGTGGAT	TGGTTCATCTCCAACCACCG	59.965	59.964	492
	comp38021_c0_seq1	cct	7	51	71	AAAGAACATGGCAGCTCCGG	GCGGTGTTCCAACCTTGAAC	60.962	59.97	437
	comp38097_c0_seq1	tgt	7	130	150	AGAGCCCTCCAACCATTTAAAGA	AGCCGAAACATGGGTACGTT	59.666	59.964	157
	comp38188_c0_seq1	tcc	7	403	423	CCGAGTACGAGGAATTGCGA	GAATGGGGAGAAAAGGCCGA	59.9	60.034	231
	comp38246_c1_seq1	cgc	7	2714	2734	CTTGAGAGCCAGAGGTGGTG	GAGAGCTATGGTGTGGTGGG	60.037	59.821	380
	comp38273_c0_seq1	ttg	7	464	484	GAGAAACCAACAACGGCACC	AACAGGAGGCCAAGAAGAGC	59.97	59.963	331
	comp38279_c0_seq1	caa	8	680	703	TGGTTGACACACCATGGCTT	CAAACCGGCTTGAGAGGGAT	60.106	60.035	413
	comp38407_c0_seq1	ttg	7	1181	1201	CGTCTCGGGACATGGCATTA	GAAGGGTCGAGCTTGAGGAG	59.896	59.825	403
	comp38418_c1_seq1	att	7	757	777	AAGGGGCTTGTATCGATGGC	GATCTACTGCACCGACTCCG	60.179	59.97	418
	comp38655_c1_seq1	cga	7	169	189	GATGACGACGACGATGACGA	CCTCTCCACCATCATCGTCG	59.974	59.969	451
	comp38773_c0_seq2	ctc	7	1581	1601	GACAAAGAAAAGCCCGCCAG	TGATGGATTGCGGTGAGTGA	60.039	59.387	463
	comp38773_c0_seq5	ctc	7	1188	1208	CAAAGCAGTCAAAGGCCACC	TGATGGATTGCGGTGAGTGA	59.967	59.387	325
	comp39301_c0_seq2	tgc	7	319	339	GGGGGCAAGGATGTAGCATT	CAGAACTCAGCTCCAAGGGG	60.106	60.036	457
	comp39301_c0_seq4	tgc	7	2647	2667	CACGGTTGCAGCTTTTGACA	CAGAACTCAGCTCCAAGGGG	59.9	60.036	498
	comp39301_c0_seq9	tgc	7	391	411	GAAGATCGCTCCCGTAGTGG	ACACACACCAGTACACCACC	59.969	59.821	492
	comp39301_c0_seq12	tgc	7	391	411	GAAGATCGCTCCCGTAGTGG	CAACAACAACAACAAGCACAAC	59.969	57.949	387
	comp39373_c2_seq1	aac	7	235	255	TGGGTTCTTGGGGTTGATGT	GTTGTCGGTCGTCTTCTCGA	59.143	59.763	418
	comp39373_c2_seq2	aac	7	591	611	TGAGACTGGATGATTGGGTGC	GTTGTCGGTCGTCTTCTCGA	60.065	59.763	486
	comp39415_c0_seq1	tgt	7	629	649	CGCCACATGAAACAAGTGCA	CGCGACATACCACTGCATTG	59.969	59.973	280
	comp39726_c0_seq2	gct	7	444	464	CCATTGGATTGGCGGTTTCC	AATCTCAGCAGCAGCACCAT	59.824	60.034	339
	comp39726_c0_seq5	gct	7	572	592	GACCACCCAACAAGTAGGCA	AATCTCAGCAGCAGCACCAT	59.89	60.034	251
	comp39797_c0_seq1	tac	7	1430	1450	CCGAAAACCGTCACCCAAAC	CGGTCGACACCAGACAGAAA	59.97	59.968	320
	comp39839_c0_seq1	gga	7	408	428	AAAGCCCCACGACTAACCAG	CGGGGGCAAACCAAGATTTC	59.964	59.754	198
	comp39839_c0_seq2	gga	7	438	458	ACGTGCCACCAAACATCTGA	CGGGGGCAAACCAAGATTTC	60.179	59.754	160
	comp39857_c1_seq1	ggt	8	2264	2287	GTAATTGACCGGCGAGTTGC	TGTGCCAGCTTCTCGAATGT	59.904	59.965	469
	comp39889_c0_seq1	tat	7	1081	1101	CCTCAGCCTTTGCATCTCCA	GGACTCCTTGATCGGCAACA	60.035	60.036	484
	comp39889_c0_seq3	tat	7	1751	1771	ATGAACTGAAGGGAGTGCCG	GGACTCCTTGATCGGCAACA	60.036	60.036	397
	comp39958_c0_seq1	atg	7	1708	1728	ATGCTCTCCCCAGTAGTGGT	AGCAGGAGAGAAACAAAGGCT	59.957	59.577	231
	comp40008_c2_seq1	ttc	8	1158	1181	GGGAAGGAGGAGCAAAGGTC	AAGCATGGGTGGGTTTTGGA	60.035	60.105	404
	comp40184_c2_seq1	gct	7	318	338	AATGTTGTCCCCAGCTGGAG	GCAGCGGCTACTACAAGTGT	59.961	60.39	412
	comp40194_c0_seq2	ttg	7	974	994	TGGATGCAAGGCGATGCTAA	AGAGCGATGGTCGAAGCAAA	60.107	60.037	378
	comp40200_c0_seq1	cga	7	171	191	TTCTCCCTAGGTCTCTCCGC	CATCATCTCCGGCAACTCGA	60.107	59.897	488
	comp40387_c2_seq1	gca	7	185	205	GCCTCGTACACGTGTCGTAT	TTGCACGAGTCACAGAGCTT	59.902	59.895	318
	comp40445_c0_seq2	tcc	9	1091	1117	CCTCCGTCTGCAAAAATGGC	ACCCCATCTCTGTCGTCTCA	60.109	59.96	418
	comp40445_c0_seq5	tcc	9	1013	1039	GCGCCGTAGATCTAGCCTTT	TGATGCTATCACCACCGCTG	59.968	60.179	407
	comp40476_c2_seq1	caa	7	213	233	CGTCGGATTTGCGACAATCC	CGAACAGCTAGTAGCCGGAG	59.974	59.97	473
	comp40510_c0_seq2	tag	7	685	705	CCCATCAAAGAAGGCTCCGT	TCTCCTCCTGCTCTTCCTCC	60.035	60.033	443
	comp40510_c0_seq5	cta	9	423	449	TCTCCTCCTGCTCTTCCTCC	AAGGCTGAGTTCAGATGCCC	60.033	60.035	464
	comp40510_c0_seq6	cta	8	423	446	TCTCCTCCTGCTCTTCCTCC	CCCATCAAAGAAGGCTCCGT	60.033	60.035	446
	comp40647_c0_seq1	ctt	7	197	217	CGTGAGGCTCGTGAAGATGA	GAAGCACCTGGCCTGTTTTG	59.829	59.967	121
	comp40813_c1_seq1	acc	7	229	249	GAAACCGTCGGATCAAAGCG	CGATCAGCTCTTCGCAAAGC	59.905	59.974	422
	comp40813_c1_seq2	acc	7	240	260	TGCAGTTCCAGGAAGCACTT	CGATCAGCTCTTCGCAAAGC	59.817	59.974	429
	comp41047_c0_seq1	aac	7	714	734	AGGAGCTGAGTCTTGCCCTA	CTCTGATCTGCACAACCGGA	59.958	59.753	360
	comp41259_c1_seq1	gag	7	780	800	CGATCGCTCGCTCTCTCTTT	GCAAATCCAAACCAGGACCG	59.971	59.756	440
	comp41279_c0_seq1	tgg	7	1914	1934	AATGGAGACGACGAGGAGGA	CCTCCACCTTCACCTTCACC	60.034	59.963	239
	comp41279_c0_seq2	tgg	7	1914	1934	AATGGAGACGACGAGGAGGA	CACCACCACCACCAGTCTAC	60.034	59.965	271
	comp41306_c0_seq1	ttg	7	251	271	GCGAATCCTGATGATGCTGC	TGCAGCAGCCTCATTGAGAA	59.762	59.963	291
	comp41407_c0_seq1	aat	7	148	168	AGCACCAGGAAACAACACTGA	AAACCCCCGAATCCTACCCT	60.065	60.253	182
	comp41407_c0_seq2	aat	7	1709	1729	GCTTTTAGGGCAGGAGTCGT	AAACCCCCGAATCCTACCCT	60.036	60.253	367
	comp41407_c0_seq6	aat	7	1214	1234	AGCCGTGATTGCTTCCGTTA	AAACCCCCGAATCCTACCCT	60.037	60.253	353
	comp41472_c0_seq1	tca	8	622	645	TGATGCCAACAGAAGACCGA	TTTGGCTCTGCACTTTGGGA	59.315	60.106	305
	comp41554_c1_seq2	ctg	7	952	972	GCCATCGTTCGAGTAATCGC	TCCTTAACTGGTGCAGACTCT	59.497	58.39	394
	comp41698_c0_seq2	ttc	7	1034	1054	GGAGGGCAAACTCTAGCCAG	TAAGTTGGGTGCTCAGGCTG	60.107	59.963	431
	comp41698_c0_seq7	ttc	7	1034	1054	CCAAGCAAGTGAGCAATGCA	AGGCTACACGACATGCACAA	59.684	59.965	367
	comp41894_c0_seq2	ttc	7	69	89	TTTTTGGAGACATGGCAGCG	GCATGTGAGCGTTGGGTTTT	59.402	59.968	239
	comp41894_c0_seq5	ttc	7	69	89	TTTTTGGAGACATGGCAGCG	TCCTGCATGTTCAAGGGACC	59.402	59.962	275
	comp42184_c2_seq1	cct	8	2066	2089	CTCTTATCCTTCCCGACCGC	TGGAGACGGAGGAAGAGAGG	59.968	60.034	242
	comp42268_c0_seq4	att	7	330	350	ACAGACCACAACCAAAGCCA	CGTACGATTGGAGGGACGAG	60.034	59.971	211
	comp42273_c0_seq3	aga	7	1658	1678	TCAACCATCAACCCAGGTCG	AGAAGAGCGTCGACTCAACG	59.964	60.11	328
	comp42420_c0_seq1	ttc	7	1370	1390	GCCTTCCAGTACCCACTTCC	GAACACAGCCAGCAAGAAGC	60.035	60.04	419
	comp42428_c2_seq2	caa	8	1570	1593	TCCTCCGAGATTACCACCGT	AAAATCGGCAGCCAAACACC	60.034	59.967	241
	comp42428_c2_seq3	caa	8	1570	1593	TCCTCCGAGATTACCACCGT	GATCCGGCATCAGCATCAGA	60.034	59.966	348
	comp42428_c2_seq4	caa	8	1570	1593	TCCTCCGAGATTACCACCGT	GAGAGGCAAAAAGGGCAAGC	60.034	60.038	469
	comp42545_c3_seq1	cca	7	389	409	AGATCCCACCGGTCACCATA	TCCACCAGACACATCCGTTG	60.032	59.965	167
	comp42709_c0_seq6	cga	7	99	119	ACCCCACTTGAAAACAACGAC	TGTCGTCAATGTCTTGCCGT	59.253	60.25	100
	comp42750_c0_seq4	cca	7	263	283	GAGGTAGGTCCCTTGTTGGC	GGTCACGACAACAGACCCAT	60.035	59.965	444
	comp42845_c0_seq1	cca	7	2841	2861	ATGGGGTCCAATTCCACCAC	GGAGTTGGAGAGGGGAGGAT	59.959	60.031	350
	comp42889_c0_seq1	ggt	7	333	353	ACCAGGTCTCCTTGGACACT	CATGCCTCCCTCTTACGTCC	60.105	59.895	334
	comp42889_c0_seq2	ggt	7	671	691	TGCTGCTATCTCATCCGCTG	CATGCCTCCCTCTTACGTCC	59.967	59.895	484
	comp43000_c2_seq1	ttc	7	301	321	ATTGATGGCTGCTGCTGCTA	AGCCCCTGAAAACCATCCAG	60.107	59.96	412
	comp43048_c0_seq1	cac	7	182	202	TCAACAGCACCACATCGTGA	CTTGGCTGTGACAGAGGAGG	59.894	60.037	162
	comp43086_c2_seq1	aga	8	1209	1232	GTTTTGCCGACCACCAATCC	AGACGACATTGAATTGCACACA	60.039	59.122	461
	comp43161_c0_seq1	agt	7	392	412	GCTTTGCTGATCCATGCTCG	AGGAATGGCACCTGATTCCG	59.971	60.107	422
	comp43263_c0_seq1	gaa	7	251	271	ATCGCGAGCAACTTCTCCAA	GGTCCACTGAGAGCAGCAAA	60.037	60.25	498
	comp43680_c0_seq1	tta	7	177	197	GCAACTCCCAAAACGACACC	CAAAGTCGTCGTCGTCGTTG	59.97	59.844	168
	comp43738_c0_seq1	gta	7	1183	1203	GAATTCGGTTTTCGCGGAGG	ACCAAGCTCTCCAGGTGGTA	59.904	60.179	315
	comp43738_c0_seq2	gta	7	1183	1203	GAATTCGGTTTTCGCGGAGG	GCAGGAGGATCCCACGAAAA	59.904	60.035	280
	comp43802_c5_seq1	ctc	7	1091	1111	GTGCGCATGATAGCCTTTGG	GCAGCAGCAGCCCTAAAAAG	59.97	60.109	284
	comp43805_c1_seq2	ggt	7	1715	1735	AAGAGCAAATGGGGCAGTGA	GCCTACAGTTGTCACCGTCA	59.887	59.967	481
	comp43805_c1_seq7	ggt	7	1715	1735	AAGAGCAAATGGGGCAGTGA	TTTGAAGTGGTGGTGGAGGG	59.887	59.815	187
	comp43960_c1_seq2	ata	7	94	114	GCCCAAATGATGTATAACCATTCGA	TTGGACTGTTAAACCCGCGT	59.759	60.179	193
	comp43960_c1_seq4	ata	7	149	169	TGGGATCTGAATGGGATCACAA	TTGGACTGTTAAACCCGCGT	59.148	60.179	193
	comp44093_c1_seq1	cag	7	1736	1756	CCGTTTCACAAATGCCCGTT	GGGGAATATCCACCACGACC	59.969	59.892	367
	comp44100_c0_seq1	acc	7	116	136	TGAAATCTGGACCCTGAGCT	GCAGCTGAGTAGAGAGCGAG	58.339	59.971	221
	comp44196_c0_seq1	gac	7	1197	1217	CCTGCAATCATCGCTGCTTC	CAGTCACACTCACAGTCGCT	59.971	59.969	422
	comp44230_c3_seq1	ata	7	243	263	CTTCCTCTTCACTGCCCTCG	GATCTGGAGGGCACGTTCAA	60.108	60.036	313
	comp44230_c4_seq1	taa	8	707	730	CTGGACTCAGGGCAATTGGT	GATGGAGATGGCTCTGGTGG	59.961	59.892	470
	comp44236_c0_seq1	tct	7	203	223	CTTCATTTTCGAGCTCGCCG	TCTTGACACTCGCTGCACAT	59.974	59.966	340
	comp44240_c4_seq4	cac	7	255	275	TCATCTCCACCACCTTGTGC	AGAGGCCAATTCCCACATGG	59.963	60.033	395
	comp44336_c0_seq1	cac	7	1858	1878	TGATGATGCGGGTTCAGCTT	AATCCCTGCAGCCTCTTTGG	60.035	60.324	355
	comp44493_c1_seq6	cag	7	668	688	GGACTGAGAGCCACAGCATT	AGCTGCGTCTGACATATCCG	60.036	59.969	426
	comp44493_c1_seq13	cag	7	668	688	GGACTGAGAGCCACAGCATT	AGCTTCCTGCCTAGCTCTCT	60.036	60.032	189
	comp44733_c0_seq1	atc	7	913	933	ATGGTGGACCTTGGAGGAGT	TGACAAGTTGTGGTGGTGGT	60.179	59.67	268
	comp44782_c1_seq1	gat	7	244	264	GCAGCTTCGGCAAACATCAA	AACCATTTGGCGTGTTCACG	60.039	59.97	316
	comp44782_c1_seq4	gat	7	498	518	TATCGAACCCAGGAGGCAGA	AACCATTTGGCGTGTTCACG	60.033	59.97	440
	comp44976_c2_seq1	caa	7	1873	1893	ATCGAGGAAGGGTTGGACCA	GTCCTCCGAGTGCTTGTGAG	60.547	60.389	450
	comp44976_c3_seq1	ttg	7	297	317	GCAACGTTTATTCGAATTCGGG	TGTGCAAGTTTCCTTCTCCT	58.904	56.97	239
	comp44976_c3_seq2	ttg	7	262	282	CTCTTGGCTCTGCATCCACA	TGTGCAAGTTTCCTTCTCCT	60.036	56.97	174
	comp45016_c0_seq3	gtt	7	1105	1125	ACCACCACCACCACCTTTTT	CCGAACCCAGGCATGTTTTC	59.958	59.756	402
	comp45024_c2_seq1	cag	7	1004	1024	GACGAGGCTTTGATGGAGCT	CCTCCTTCCCCAAGTTGTCA	60.108	59.229	352
	comp45024_c2_seq2	cag	7	1004	1024	GACGAGGCTTTGATGGAGCT	TACATGGCAGGAGGCTTTGG	60.108	60.034	374
	comp45214_c0_seq1	cca	7	58	78	CCCATAGCCACCGTTCATCA	CTTGCCTGCTTTGCTTTCGT	59.82	59.969	490
	comp45420_c0_seq1	aac	7	364	384	CCTCCCTCCCTCTTTCTCCA	AATCGTGGTGGCCAAGAGAG	59.957	60.036	322
	comp45440_c6_seq3	ctt	7	221	241	TGGAAACCAGTGGCTTTCCA	ATTTGGCTCCATCCTGGGTG	59.74	60.033	287
	comp45441_c2_seq1	ctc	7	502	522	ACCTGAACGGTTCAACAGCA	TTCGAACTCTTCTTGCCGCT	60.107	59.966	484
	comp45631_c1_seq1	gaa	7	1023	1043	CCCGAACAACAATCTCGGGA	AGCACCGGACCCATTACAAG	60.037	60.035	461
	comp45646_c0_seq1	gcc	7	159	179	TGAGCTAGGTACCACCGGAT	AGGTGAGAGTCGTCGTCGTA	59.739	60.038	138
	comp45770_c1_seq1	atg	7	1465	1485	GCCGGTTCCTGATGGAGAAA	TGGTAGAGCCAGACCGAGAA	60.035	59.961	441
	comp45810_c0_seq1	tca	7	1534	1554	TGAGCTGCCATTTGCCAGTA	TCAGCCCTCTGATTCATTCATCA	59.962	59.543	329
	comp45825_c0_seq1	aat	7	112	132	GGGCTGTATTTGTGAAAATCAGC	TTTGTGGCCTTTGGGGTCTT	58.824	60.032	144
	comp45838_c2_seq1	cac	7	929	949	TTGTGTGCAGCAGCCAAATC	TTGTTGTCGGTGGTGATGGT	59.968	59.818	244
	comp45927_c2_seq1	tga	7	1347	1367	TACGTTTGTCTGAGGTGGCC	TTCAGCCACAAATGCAGCAC	59.966	59.968	467
	comp45956_c0_seq2	gtg	7	553	573	AGGCTCAAAAAGGGGGTGTT	TTGGAGGAAGCCGCATTAGG	59.735	60.107	436
	comp45956_c0_seq3	gtg	7	457	477	TCGAGTCGTGTCTCCTTCCT	GCTACCAGCTCAGTACCACC	59.964	59.824	425
	comp45956_c0_seq4	gtg	7	117	137	CGCCACTGCCAGTGCTATTA	TTGGAGGAAGCCGCATTAGG	60.462	60.107	324
	comp46219_c4_seq5	tga	7	368	388	CAAACCCTGTTTGCATGCCT	GTCACTCTCCCAGCACCTTC	59.606	60.037	379
	comp46243_c1_seq2	ccg	7	672	692	TGGGGCTCACATGATGACAC	CTTGGTGTGGCGGTCTTTTG	60.035	59.969	436
	comp46243_c1_seq3	ccg	7	484	504	ACTGGTGCTGGTGCTGATAC	CTTGGTGTGGCGGTCTTTTG	60.036	59.969	465
	comp46269_c2_seq1	tcc	7	384	404	AACCCCATCTCCCATCTCCA	AGATCCATCGGGTCGCATTC	59.954	59.966	241
	comp46428_c0_seq1	gtt	7	1658	1678	AGAAGGAAGTGGTTGGGCAG	ATCAGCTTTGGACCCCCATG	59.889	60.033	337
	comp46428_c0_seq2	gtt	7	1658	1678	AGAAGGAAGTGGTTGGGCAG	AGCCCTGGTTATCAGCAACC	59.889	60.034	201
	comp46444_c4_seq1	gtt	7	297	317	AAGCACCTTAGAAACGCCGA	AGACGATTCCGAGACCCTCA	59.966	60.034	369
	comp46444_c4_seq2	gtt	7	297	317	GGTTGGCCTCCTTGGAAGTT	TCCCACAAATGACGCCATGA	60.179	59.963	381
	comp46444_c4_seq3	gtt	7	366	386	TGCTAGAGCTCCCATCAGGT	TCGCTGTCAAGGATGATGAC	60.032	57.7	387
	comp46444_c4_seq4	gtt	7	366	386	CGGATTCTTCGCTTCCCTCA	TCCCACAAATGACGCCATGA	59.824	59.963	477
	comp46458_c0_seq1	att	8	559	582	AGCTGCTCGAGTGTTGTTGT	TGCATGTGACCAAAAAGTCA	60.179	56.075	327
	comp46605_c0_seq1	act	8	3023	3046	AACTCTGCGTGCTCTGACTC	TGCAAGGCATTGACAAACCG	60.039	59.968	447
	comp46605_c0_seq5	cta	7	199	219	CACAAGGAATGGCCAACGTT	GAGACCAAGACTCTCGCGAG	59.327	59.902	115
	comp46605_c0_seq6	cta	7	199	219	CACAAGGAATGGCCAACGTT	CACCAGCTCAGCTCACTTGA	59.327	59.966	381
	comp46707_c2_seq5	tca	7	4771	4791	GTTCACCCTCCCTGCTAACC	TGGACGATGACAGCTCGAAC	60.035	60.109	424
	comp46707_c2_seq6	tca	7	455	475	GGAGACAAGAACCAGCAGCA	TGGACGATGACAGCTCGAAC	60.25	60.109	336
	comp46707_c2_seq7	cat	8	230	253	AGCAAGCACGGGCAAAATTT	TCATTCATTCTCAGCCCTCTGA	59.893	58.89	272
	comp46707_c2_seq8	tca	8	455	478	GGAGACAAGAACCAGCAGCA	ACCCATCAAACCTTGGAGCA	60.25	59.518	327
	comp46707_c2_seq9	atc	8	256	279	CTGCTGCTTCTGCTACAGCT	ACCCATCAAACCTTGGAGCA	60.391	59.518	168
	comp46707_c2_seq10	tca	8	626	649	TCGACGACCCCTGAGAGATT	ACCCATCAAACCTTGGAGCA	60.034	59.518	383
	comp46707_c2_seq11	tca	7	626	646	TCGACGACCCCTGAGAGATT	TGGACGATGACAGCTCGAAC	60.034	60.109	392
	comp46839_c0_seq6	gaa	7	55	75	GGCCTCTGTATCGTTGAAGA	CCTGCGACAATGAAAAGCCC	57.038	60.109	197
	comp46902_c1_seq1	tca	7	388	408	TTTCTGCTGCTGCTGCTACT	AGGGTCTGTTGAGGTTGCAC	59.964	60.179	315
	comp46902_c1_seq2	tca	7	3869	3889	TATGGATGGGAGGCCAAGGA	AGGGTCTGTTGAGGTTGCAC	60.029	60.179	398
	comp46926_c0_seq1	tcc	7	2391	2411	GCCGGTTCCCTTCTGAATCA	CCTCTCAGCTTCGTCGATCC	60.035	59.97	102
	comp47006_c0_seq1	cca	7	1936	1956	GGCGTTGACAATGGCCAAAA	TGGACCTCCAATCACAAGGC	60.25	59.962	323
	comp47020_c0_seq2	ggt	7	262	282	GAGGTAGGTCAGCAGCACAA	CACGGAAGGAAGGTGAACCA	59.678	59.892	460
	comp47030_c1_seq1	cta	7	1137	1157	TGACAAGGCAGAAGCACGAT	ACATCAGACGGCTTGGATTT	59.965	57.503	250
	comp47052_c0_seq1	tta	7	407	427	TGCTTTATGTTGCTGCTGCC	TTGTGGGACTCTCGTTTGGG	59.756	59.892	209
	comp47060_c0_seq1	tgg	7	1548	1568	CATCTCCTATCACGGTGCCC	AACCGCAACAACCGTTCAAG	59.966	59.9	191
	comp47060_c0_seq2	tgg	7	1434	1454	GCCAGAAACCAAAACGGGAC	AACCGCAACAACCGTTCAAG	59.968	59.9	237
	comp47072_c1_seq1	gtt	7	1272	1292	TCCAAAGTGGCCTCATCGAC	TTCCTCCACCAAGACTCCTT	60.036	57.882	472
	comp47213_c0_seq2	agg	7	312	332	CTGATCCCTCACCAGCGATC	CCTCCCCGCCTATGATCTCT	59.967	60.252	240
	comp47213_c0_seq4	agg	7	312	332	GATTAGCTCTGCGTGTGGGT	GGTGGTCAGATGTTCGAGCA	60.108	60.037	466
	comp47312_c5_seq1	gag	7	2396	2416	CAGGATGCAGATCACCGACA	AATCACGACCGTCTGTTCCC	59.824	60.038	473
	comp47478_c3_seq1	acc	8	163	186	TTACCGGTAAGCGATGGCAA	GCGTCCGTACCGATCATTCT	59.75	59.97	480
	comp47587_c0_seq5	ata	7	327	347	AATTAGAGGCCTTGGCCACC	CCTTCAATCTCCTGCCCCTG	60.033	60.107	330
	comp47587_c0_seq6	ata	7	109	129	AGCATAAAAGTGAACTACCCCAGA	CCTTCAATCTCCTGCCCCTG	59.711	60.107	115
	comp47642_c3_seq1	att	7	1147	1167	GGAGTCTTGGAGCTGCTGTT	GGAGGAAGAAGACACAACCACT	59.964	59.895	482
	comp47642_c3_seq2	att	7	1207	1227	CCCGTAGTAGTTTCTCCGGC	GGAGGAAGAAGACACAACCACT	59.898	59.895	294
	comp47709_c1_seq1	cca	8	305	328	TTTCAAGCCCACGCCCTTAT	GCTCTCGACCCACATAGCTC	59.961	59.969	272
	comp47709_c1_seq2	cca	8	1655	1678	GGGAAACATCCTCACCAGCA	GCTCTCGACCCACATAGCTC	59.962	59.969	426
	comp47709_c2_seq1	cca	7	382	402	AGCAGCAAGAAGGCATTTGA	CAATGTGCGTCCATGAGCAG	58.376	59.902	447
	comp47747_c0_seq1	ttg	7	806	826	CGGCATGCCACTTGTCTTTG	AAGTCGTCCATGGTAAGGCG	60.388	60.108	431
	comp47936_c2_seq1	cac	7	655	675	GCAGTTACGGCAATGCTACG	CAGAGCCAAACATGCCAACC	59.974	60.038	339
	comp47936_c2_seq2	cac	7	655	675	GCAGTTACGGCAATGCTACG	CACAGAGGGTGGTGGATTCC	59.974	60.035	215
	comp47945_c1_seq4	atc	7	356	376	CGGAAAGGAAAGGGCGTAGT	GGAGTTCAGCTACGGTTGCT	60.037	60.037	240
	comp47945_c1_seq10	atc	7	356	376	CGGAAAGGAAAGGGCGTAGT	GATCCCTCTGAGGACTGGGT	60.037	60.032	335
	comp47964_c4_seq1	atc	7	1331	1351	CCCACAAAGGCCAGGATCTT	AGTCTCCCAGCAGCAGTTTC	59.96	59.964	388
	comp48061_c3_seq1	cga	7	119	139	CGACACCGTTCATGCGTTTT	AAGAACCAGCACGATCTCCG	60.042	60.109	317
	comp48163_c0_seq17	tca	7	530	550	TCCATCCACCCATCTTCCCT	AGAGCAGCAGAGGAGCAAAG	59.954	60.036	446
	comp48192_c0_seq6	gca	7	67	87	TCCAGCCTTCTACAGTCTCCA	TGGGGGAAGAGGTTCACACT	59.923	60.401	167
	comp48192_c0_seq9	gca	7	67	87	TCCAGCCTTCTACAGTCTCCA	TCACCTGTATGCGAGCTTGG	59.923	60.108	173
	comp48192_c0_seq17	gca	7	67	87	TCCAGCCTTCTACAGTCTCCA	ACTTTCTTGGGCGTGTAGGG	59.923	59.964	423
	comp48223_c0_seq1	gaa	7	964	984	CCAGCATTTCCCCTTTGCAC	GGTGCGTGATGATTCCATGC	60.037	59.97	404
	comp48247_c5_seq1	atc	7	427	447	GCAACGAAGCAAGTGCAGAG	GCTCCCGAGATTGGCTGTTA	60.385	59.822	416
	comp48344_c1_seq1	aca	8	662	685	TTCTGCTCCCCATCGAACAC	TCCAAGCCAGAGACGTGTTC	60.036	59.966	393
	comp48344_c1_seq3	aac	8	372	395	TCTCCAAGAGGACGACGACT	TCCAAGCCAGAGACGTGTTC	59.964	59.966	254
	comp48344_c1_seq5	aac	8	372	395	TCTCCAAGAGGACGACGACT	CGACCATATGGACTCAGGCC	59.964	59.966	334
	comp48344_c1_seq6	aac	8	372	395	TCTCCAAGAGGACGACGACT	GAACACTTTCTCGCCCAGGA	59.964	59.965	408
	comp48421_c0_seq1	ctt	7	426	446	CAGGTGCATGCCTTCCAGTA	TTGCTGCTTCCAGTACCGG	60.035	60.004	498
	comp48422_c0_seq1	ctg	7	1182	1202	ACTAGGAGGACAAGGCCGAT	CGGCCCCATTTCAACCCTAT	60.032	60.106	189
	comp48422_c0_seq2	tgc	7	575	595	GGACCACCAGCCTCTTCATC	GGCATGGTGGATGGGTCTTT	60.107	60.325	488
	comp48422_c0_seq5	tgc	7	575	595	GGACCACCAGCCTCTTCATC	GAGATCGAGGACGGCATGAG	60.107	60.04	475
	comp48422_c0_seq8	tgc	7	575	595	GGACCACCAGCCTCTTCATC	CGGCCCCATTTCAACCCTAT	60.107	60.106	283
	comp48453_c2_seq10	ctt	7	125	145	TGGCTTTCTCTTCCTGCAGAG	CACCTGATGTGTCCGAAGCT	59.997	60.037	191
	comp48453_c2_seq16	ctt	7	125	145	TGGCTTTCTCTTCCTGCAGAG	TATGGAGGCCGGGAACAGTA	59.997	60.032	418
	comp48453_c2_seq23	ctt	7	125	145	TGGCTTTCTCTTCCTGCAGAG	TCGTCGTTTTACTCGTGGCA	59.997	59.969	244
	comp48453_c2_seq31	tct	7	446	466	TCGAACCGATGGTTGGTGAT	ACCACCACAACAACCCAGTT	59.389	59.96	405
	comp48531_c0_seq8	tat	7	1147	1167	GAGCTTCTCTCTTGGCGACA	CTCTGATCAGATTGAAACCACA	59.755	56.094	400
	comp48891_c0_seq10	gaa	7	63	83	GAAGATGGGAGCAAAGGGAA	AGGAGGAGCTTGACAGGGAA	57.486	60.179	463
	comp48891_c0_seq11	gaa	7	63	83	GAAGATGGGAGCAAAGGGAA	TTTGCTGTCCACCCATGTGA	57.486	59.815	148
	comp49057_c0_seq1	gtt	7	672	692	TCCTGACCAGCTGTATCCCA	CCTCCATCCACCACAGATCG	59.957	59.894	278
	comp49179_c0_seq1	acc	7	410	430	CTCCTCCTCCGGGTTATGGA	TCGCGCGTAGAATTCATCGA	60.106	59.972	489
	comp49427_c0_seq1	gag	7	73	93	GAACGAGCCTGTGGTGATGA	CACTCGACCTTTAACTCTCACCA	60.037	59.995	167

## Sheet: Tetra
	Tetranucleotide Repeats for Acer saccharum (unigene version 10132014)
Marker name	Sequence Name	Motif	# Repeats	Start	End	Forward Primer	Reverse Primer	Forward Tm	Reverse Tm	Fragment Size
As_tetra1	comp22586_c0_seq1	tgct	6	757	780	TTGACGGAGAGCTTGGTTCC	AAAACCCAATTCGCCACGTG	59.965	59.969	241
As_tetra2	comp35432_c0_seq1	aaca	6	245	268	AGAAAGGCTGCCACAACGA	GCCAAAAGGTGAAAACCCCC	59.852	59.892	373
As_tetra3	comp47330_c0_seq1	gata	6	39	62	GAGAGAGAGAGAGAGAGATGGGT	CCCAGAACTTGCCACCTGAT	59.607	59.961	398
	comp28800_c0_seq2	acca	6	61	84	TGAACCCAACTTGTTAGTACTG	AAAGAGTGGCGTCTTGGAGG	55.96	59.965	217
	comp33317_c0_seq1	tgat	6	101	124	AGAGCAGTGCTATAACATGCGT	CTGCAGGCTCTTCTTGTCCA	60.159	59.964	164
	comp34599_c0_seq1	taaa	6	111	134	CTGTTTAGGCGCCTACTGCT	CGGACTATTTCGCGGCTTTG	60.108	59.974	461
	comp35091_c0_seq1	gatg	6	411	434	TCCAGGCACTTGATTGGCAT	CATCTTTTCCACCTCACCAGG	59.96	58.56	341
	comp42301_c0_seq2	tatt	6	36	59	TGAATTGTTCGATTCTTTGGGGG	GACCTCTGTCTGTCGGTGTG	59.49	60.039	137
	comp42969_c3_seq2	tctg	6	81	104	TGATGATGTTAGAGAGCCTTCT	ACAAACCCTTCCCTTGCTGT	56.353	59.738	123
	comp42969_c3_seq4	tctg	6	139	162	ACAACCCTTTTCCTTTCTCCGT	ATGCCCACAATACTCGCCAA	60.092	60.035	163
	comp43276_c1_seq1	cttt	6	1202	1225	TGCCGTAATGGTCTCCACAC	GCCACGCGAACTTGTAATCG	60.037	60.247	462
	comp43692_c0_seq1	ccag	6	1590	1613	GGAACTGGTGATCGATGGCA	CCGCTCCTCTCTCTCTCTCT	60.108	59.53	486
	comp43768_c0_seq1	aaat	6	560	583	TGTGTGTTTTGCTGCCCTTG	TGGGTTTTGTCTCTGCAGCA	59.825	60.107	373
	comp45524_c0_seq1	ctga	6	2053	2076	GCGTAACCAAGGGAGACGAA	GGAGTGAAGTGAGGTGAGGG	60.038	59.389	324
	comp46457_c1_seq3	cact	6	167	190	CACCGCATTAGGATTTGCCG	TTAGCCTGGCCCATGTCAAG	59.971	60.034	275
	comp46457_c1_seq6	cact	6	169	192	ATTGACTCACTCACCCACCC	TTAGCCTGGCCCATGTCAAG	59.307	60.034	211
	comp47478_c4_seq1	ttgt	6	308	331	GCACCAATGGAGCAAATGGG	CCAACGGCGTAGATGATTGC	60.108	59.695	328
	comp47478_c4_seq3	gttt	6	1200	1223	TGGAGATGTTCCTTGGGGGA	CCAACGGCGTAGATGATTGC	60.179	59.695	473
	comp48123_c0_seq1	attt	6	28	51	GCAGAGCTCTTCGCCAAGTA	AAACCCCACTTCCACCATGG	60.109	60.179	141
	comp48170_c0_seq1	gttt	6	1190	1213	CACTGGCACCTTCCCTTCTG	CGGACGCTCACACATTATGC	60.607	59.698	499
	comp48883_c0_seq4	ttat	6	3659	3682	GCACTGCTCATGCTTGCATT	ACAAAACGCGTTTCCACATCT	60.109	59.326	320
	comp49044_c1_seq1	aaga	6	1743	1766	TGGGATGATGTGGCCTTGAG	GGTTGCCTGCAATGAACCAA	59.743	59.608	482

## Sheet: SSR marker annotations
Marker name	Sequence Name	New name	Motif	# Repeats	Start	End	Forward Primer	Reverse Primer	Forward Tm	Reverse Tm	Fragment Size	Uniprot Homolog	E-value
As_di1	comp286_c0_seq2	Acer_saccharum_022416_comp38731_c0_seq3	ac	9	296	313	TCCCAGGCATGAACAAGGTT	TGCAGTAAGTTGACAGCTCT	59.518	56.792	230	None
As_di7	comp719_c0_seq1	Acer_saccharum_022416_comp43008_c0_seq1	ac	9	121	138	GGGTCTGTCTCTGTTTCTGCA	ACAGGGTTCACTGAGCTGTG	59.929	59.893	134	Glucomannan 4-beta-mannosyltransferase 9 (CSLA9_ARATH)	3e-143
As_di11	comp4336_c0_seq1	Acer_saccharum_022416_comp6391_c0_seq1	ga	8	152	167	AGAGAACCACCAAGGATGCA	CAGGGAGCCATTTCACTCTGA	58.933	59.72	167	None
As_di12	comp4538_c0_seq1	Acer_saccharum_022416_comp64302_c0_seq1	tc	9	404	421	AAGACATCTTGAGGGCGGTG	TGTAACTGCATAACGGGCCA	60.036	59.675	425	None
As_di13	comp5433_c0_seq1	Acer_saccharum_022416_comp5679_c0_seq1	tc	8	28	43	TCAAGAAATACTGGCTCAGGTCA	ACATGCATGTTGAGCGATTGT	59.417	59.186	238	None
As_di15	comp6492_c0_seq1	Acer_saccharum_022416_comp27615_c0_seq1	tc	8	1166	1181	GGGCAGAGAGGGAATTCGAG	TGGGGAGACAGAACTTGTGC	59.894	59.891	235	Protein OSB2, chloroplastic (OSB2_ARATH)	6e-13
As_di16	comp6881_c0_seq1	Acer_saccharum_022416_comp7086_c0_seq1	gt	8	152	167	AATTGCCTGTGGTGGGAACT	ACTCCACTCTCTTTCTTGCTCA	59.812	59.031	190	None
As_di19	comp7507_c0_seq1	Acer_saccharum_022416_comp18238_c0_seq1	ct	9	44	61	GACCTGACCACCTCCTCCTA	AGGGCAACATACACGGATCG	59.665	60.179	205	None
As_di21	comp7896_c0_seq1	Acer_saccharum_022416_comp60459_c0_seq1	gt	8	290	305	TGTCAGCAGCCCTACAGTTG	ACAGGTCACGATCTCTCCCT	59.965	59.667	113	None
As_di27	comp9261_c0_seq1	Acer_saccharum_022416_comp57049_c0_seq3	tc	8	448	463	TCATGACCATGACCCAACACT	TCCTGTGGATTCTTTTGTATCTGGT	59.295	59.986	363	None
As_di30	comp10480_c0_seq1	Acer_saccharum_022416_comp33637_c0_seq1	tg	9	149	166	GATCCCCTTCGTTGCTGACA	GGACTGCCCGATTGATACTCA	60.036	59.587	432	None
As_di31	comp10483_c0_seq1	Acer_saccharum_022416_comp29850_c0_seq1	ac	8	96	111	CTCCACCACCATCCAACCAA	TCCTCAGCTTCTTGGGCTTG	59.888	59.963	167	None
As_di34	comp10714_c0_seq1	Acer_saccharum_022416_comp15091_c0_seq1	ac	8	225	240	AACGGATGGCAAGCTAGCTT	CAGGCCTGCCCAGAAACTAA	60.035	59.962	218	None
As_di35	comp10912_c0_seq1	Acer_saccharum_022416_comp26558_c0_seq1	tc	8	178	193	TGTTAGTCTCCTCCACACGT	CAGCAGCAGCAGCAAAACT	58.009	59.637	129	None
As_di36	comp10983_c0_seq1	Acer_saccharum_022416_comp12904_c0_seq1	tg	8	391	406	ATGTGAGTCCGTGAGTCCGT	ATAAGCAGCAGCAGCAGACA	60.894	60.036	212	Transcription factor MafA (A0A0B0MI14_GOSAR)	4e-05
As_di37	comp11002_c0_seq1	Acer_saccharum_022416_comp16588_c0_seq2	tg	11	197	218	TGGTGGGTAGCAGCAAAAGA	TGCACATGGGATGATGATCAGT	59.524	59.826	151	None
As_di38	comp11407_c0_seq1	Acer_saccharum_022416_comp27728_c0_seq1	ac	8	43	58	ACAGAGAGAGAGAGAGCTTGT	TACCGTCATGGCCGATGATG	57.56	59.967	154	Profilin-2 (PROF2_BETPN)	7e-74
As_di41	comp13127_c0_seq1	Acer_saccharum_022416_comp15426_c0_seq1	ta	8	132	147	AAGCTGAGAAACCCAAAGCA	CACCACCCAACCCTTTTCCT	57.928	60.106	236	Putative uncharacterized protein (B9T697_RICCO)	1e-05
As_di48	comp14570_c0_seq1	Acer_saccharum_022416_comp17343_c0_seq1	ta	8	159	174	AGGTTCGGGTTTTGAATCTTCA	CAAGGACTTTGGCTCTGCTG	58.172	59.12	155	None
As_di49	comp14814_c0_seq1	Acer_saccharum_022416_comp15709_c0_seq1	tg	10	540	559	TGCAACTGTTGAGTGGTGGA	ACAAGTCGAACAACCCGTTG	59.746	58.989	133	None
As_tetra1	comp22586_c0_seq1	Acer_saccharum_022416_comp46065_c0_seq1	tgct	6	757	780	TTGACGGAGAGCTTGGTTCC	AAAACCCAATTCGCCACGTG	59.965	59.969	241	Photosystem I reaction center subunit VI-1, chloroplastic (PSAH1_ARATH)	4e-55
